# Supplementary material for: Does generative AI dependence foster creativity? Evidence from sports undergraduates
Source: PLoS One. 2026 Feb 9;21(2):e0341277. doi: 10.1371/journal.pone.0341277 (PMC12885276; doi:10.1371/journal.pone.0341277)
Supplement: S1 Data — (XLSX) [file pone.0341277.s002.xlsx]

## Sheet: Coded Data_Raw Data
index_	totalseconds	_1.gender:	_2.age:	_3.grade:	_4.Frequency of using generative AI (e.g., DeepSeek, ChatGPT, Doubao, etc.):	_5.I designed my own prompts for Generative AI so it could give me the output I needed.	_6.I critically evaluate the output generated by AI tools.	_7.I revised my prompting questions so Generative AI can give more appropriate outputs.	_8.I asked Generative AI to improve my initial draft/solutions for the problem-solving activities.	_9.I spotted errors in the Generative AI’s output.	_10.I recognize that the outputs generated by AI tools are not perfect.	_11.I discarded Generative AI’s output.	_12.I finished a subtask in problem-solving activities with no or limited help from Generative AI.	_13.I copied the task descriptions or problem statements to Generative AI for help.	_14.I copied the Generative AI’s output as part of our solution.	_15.For each activity I did in this class, I spent most of the time interacting with Generative AI.	_16.I directly copy AI-generated content into my solutions without modification.	_17.My peers help me spot error in the Generative AI’s output.	_18.My peers help me revise the output produced by generative AI tools.	_19.I asked my peer(s) questions during the problem-solving activities.	_20.My peers answered my questions and supported my understanding.	_21.I believe I can fluently use generative AI to complete my required tasks.	_22.I believe I can quickly master the operation methods and interaction techniques of generative AI.	_23.I believe I can complete required tasks more effectively with the help of generative AI	_24.When interacting with generative AI, I think about nothing else.	_25.When interacting with generative AI, I get carried away by the activity.	_26.When interacting with generative AI, I forget everything else around me.	_27.When interacting with generative AI, I enter a state of complete absorption.	_28.With the help of generative AI, I can propose new ways to achieve my goals.	_29.With the help of generative AI, I can discover new approaches to enhance my capabilities.	_30.With the help of generative AI, I can consistently generate creative ideas.	_31.With the help of generative AI, I can identify new perspectives for solving problems.	_32.With the help of generative AI, I can propose innovative ways to complete my tasks.
1	157	1	1	2	4	5	4	5	5	3	2	3	5	4	2	2	1	2	2	2	2	4	4	4	2	3	2	2	4	4	4	4	4
2	167	1	1	2	4	5	4	4	4	3	4	4	4	4	3	3	3	3	3	3	3	2	3	4	2	3	3	3	4	4	3	4	3
3	148	1	1	1	4	4	3	4	4	4	3	4	4	3	3	3	3	3	3	3	3	4	4	3	3	3	2	2	3	3	3	3	3
4	68	1	1	2	1	5	4	4	4	4	4	4	4	4	4	4	4	4	3	4	4	4	4	4	2	2	2	2	4	4	5	5	4
5	174	1	1	1	4	4	3	3	4	2	2	2	3	3	3	3	3	4	3	4	4	4	4	4	4	2	3	2	3	3	3	3	3
6	293	2	2	2	4	2	4	4	2	3	4	4	4	2	4	2	2	3	3	4	4	4	4	3	2	2	2	2	4	4	4	4	3
7	122	1	2	1	1	3	4	4	4	4	4	5	2	5	4	4	2	3	3	4	4	4	4	4	2	1	2	2	4	4	3	4	4
8	245	1	1	2	4	5	5	5	5	3	3	3	5	5	4	4	4	4	4	5	5	5	5	5	2	2	2	3	5	5	5	5	5
9	421	1	1	2	4	3	4	4	4	4	4	4	3	2	2	1	1	1	1	1	1	1	1	1	1	1	1	1	1	2	1	1	1
10	184	1	1	2	4	4	5	5	5	3	4	4	3	4	3	2	3	3	3	4	4	4	5	5	2	2	2	3	3	3	3	4	3
11	450	2	1	1	4	3	3	3	3	3	3	3	4	3	3	3	2	4	4	4	4	3	3	3	3	3	3	3	3	3	3	3	3
12	131	1	1	2	4	4	4	4	4	3	3	4	4	4	4	3	2	3	4	4	4	4	4	4	2	2	2	2	4	4	4	4	4
13	112	1	1	1	4	4	3	4	4	3	3	3	3	4	4	4	4	4	4	4	4	4	4	4	4	4	4	4	4	4	4	4	4
14	167	1	2	2	4	4	5	4	4	4	4	4	5	4	3	2	3	4	4	4	4	4	4	4	1	1	1	1	4	5	4	4	4
15	154	1	1	2	4	5	5	5	5	4	5	4	4	5	5	1	2	3	3	4	3	4	4	4	2	1	2	2	4	4	4	4	4
16	178	1	1	2	4	4	3	3	3	3	4	3	3	2	3	2	3	3	3	4	3	3	3	3	3	3	3	1	3	4	3	3	3
17	227	1	1	2	4	3	4	4	3	3	3	3	3	3	2	3	2	3	3	3	3	3	4	3	2	2	3	2	3	3	3	4	3
18	91	2	1	1	4	3	3	3	3	3	3	3	3	3	3	3	3	3	3	3	3	3	3	3	3	3	3	3	3	3	3	3	3
19	112	1	1	1	4	4	2	4	4	2	4	4	5	4	3	2	3	3	4	4	4	4	4	3	2	1	2	3	4	4	4	4	4
20	133	1	1	1	3	2	4	4	4	5	5	5	5	3	3	1	1	5	5	5	5	4	4	1	1	1	1	1	4	4	4	4	4
21	71	1	1	2	4	3	3	3	4	3	4	4	3	3	3	3	3	3	3	3	3	3	3	3	3	3	3	3	3	3	3	3	3
22	1268	1	1	2	4	4	3	4	3	3	3	3	3	3	3	3	3	3	3	3	3	3	3	3	3	2	3	3	3	3	3	3	3
23	747	1	1	2	4	4	4	4	4	3	3	3	4	3	3	3	4	3	3	4	4	3	4	4	2	2	2	3	3	3	4	4	3
24	105	1	1	2	4	3	4	4	4	3	4	4	4	4	4	4	2	3	3	4	4	4	4	4	4	3	3	3	4	4	4	4	4
25	44	1	1	2	4	5	5	5	4	4	5	5	5	5	4	5	4	4	5	5	5	5	4	5	4	5	5	5	4	5	4	5	5
26	90	1	1	2	3	1	2	3	4	3	1	2	1	1	2	1	2	2	2	2	2	2	1	2	1	1	2	1	1	2	2	2	2
27	142	1	1	1	3	3	3	4	4	3	3	4	4	4	4	3	4	3	3	4	3	4	4	4	2	2	2	2	3	3	3	3	4
28	76	1	1	2	2	3	2	2	1	1	2	3	4	2	4	3	3	2	4	2	2	3	4	4	2	2	2	2	2	2	2	2	2
29	115	1	1	2	4	4	3	4	4	3	4	3	4	4	4	4	4	4	4	4	4	4	4	3	2	2	3	4	4	4	4	4	4
30	34	1	1	2	3	2	3	2	3	3	3	3	3	3	3	3	3	3	4	4	4	3	5	4	3	3	4	4	4	4	5	4	5
31	59	1	2	1	3	1	3	2	4	4	4	4	4	4	4	4	3	4	3	4	4	3	3	3	3	4	4	4	4	4	4	5	4
32	94	1	1	2	3	3	3	4	3	4	4	4	4	3	3	2	2	2	3	3	3	3	3	4	4	4	4	3	3	3	2	4	3
33	94	1	1	2	3	4	4	4	4	3	3	4	4	3	3	3	3	3	4	4	4	4	4	4	4	4	4	4	4	3	3	4	3
34	39	1	1	1	1	1	1	1	1	1	1	1	1	1	1	1	1	1	1	1	1	1	1	1	1	1	1	1	1	1	1	1	1
35	145	1	1	1	3	4	3	4	4	4	3	4	4	4	4	4	5	4	5	5	4	4	5	5	5	5	5	4	4	4	4	5	5
36	69	1	1	1	1	5	4	5	5	2	2	2	4	5	5	5	5	5	5	5	5	5	5	5	5	5	5	5	5	5	5	5	5
37	208	1	1	2	4	3	3	4	4	4	4	4	4	4	3	2	2	3	4	3	3	3	4	4	1	1	1	1	3	3	3	4	4
38	113	2	1	1	4	4	4	4	4	4	3	4	4	3	3	3	3	4	4	4	4	4	3	4	3	3	3	3	4	4	4	4	4
39	165	1	1	1	1	5	3	5	5	5	5	3	5	5	5	5	5	1	1	1	4	3	5	1	1	1	1	4	5	5	5	5	5
40	71	1	2	3	4	5	5	5	5	5	5	5	5	5	5	5	5	5	5	5	5	5	5	5	5	5	5	5	5	5	5	5	5
41	156	1	1	1	4	3	3	4	4	2	2	4	3	4	4	2	2	3	3	3	3	3	3	3	3	3	3	3	3	3	3	3	3
42	219	1	2	3	4	3	4	4	4	4	4	4	4	4	4	2	2	4	4	4	4	4	4	4	2	4	2	2	4	4	4	4	4
43	129	2	1	3	1	3	3	3	3	3	3	3	4	4	4	3	3	3	3	4	3	3	4	4	2	2	2	2	2	2	3	3	3
44	44	1	1	2	1	5	5	5	5	5	5	5	5	5	5	5	5	5	5	5	5	5	5	5	5	5	5	5	5	5	5	5	5
45	105	1	2	3	4	3	3	4	3	3	3	4	4	4	4	3	3	3	3	3	3	3	3	3	3	3	3	3	3	3	3	3	3
46	52	1	1	2	4	1	1	1	1	2	1	1	1	1	1	1	1	1	1	1	1	1	1	1	1	1	1	1	1	1	1	1	1
47	44	1	1	1	2	4	4	4	4	4	4	4	4	4	4	4	4	4	4	4	4	4	4	4	4	4	4	4	4	4	4	3	3
48	75	1	1	2	4	3	3	3	3	3	3	3	3	3	3	3	3	3	3	3	3	3	3	3	3	3	3	3	3	3	3	3	3
49	37	1	1	1	3	1	3	2	2	3	3	4	4	5	2	5	4	2	4	4	5	5	3	4	5	5	5	5	5	5	5	5	4
50	107	1	1	1	4	3	3	3	3	3	3	3	3	3	3	3	3	3	3	3	3	3	3	3	3	3	3	3	3	3	3	3	3
51	217	2	1	3	4	3	3	3	3	3	3	3	3	3	3	3	3	3	3	4	4	3	4	4	3	2	2	2	3	3	3	4	4
52	178	1	1	2	2	3	3	3	3	3	4	4	4	4	3	4	3	3	3	4	4	3	2	3	3	1	1	2	3	3	4	4	4
53	76	1	1	2	4	3	3	3	3	3	3	3	3	3	3	2	3	3	3	3	3	3	3	2	2	3	3	3	3	3	2	2	3
54	223	2	1	2	4	3	3	4	4	3	4	4	3	3	2	2	2	3	3	4	4	2	3	2	2	2	2	2	3	3	3	3	3
55	201	1	2	2	4	3	3	3	3	3	3	4	2	2	1	3	2	2	2	3	3	3	4	4	2	2	2	2	4	4	3	4	4
56	252	1	1	2	4	3	5	5	4	3	3	3	4	1	1	1	1	4	4	4	4	3	3	1	1	1	1	1	3	3	4	4	4
57	318	1	1	2	4	3	3	3	3	3	3	3	3	3	3	3	3	3	3	3	3	3	3	3	3	3	3	3	3	3	3	3	3
58	54	1	1	1	3	3	3	3	3	3	2	3	3	2	2	3	2	2	2	3	3	2	4	2	2	2	3	4	4	3	4	5	5
59	32	1	1	1	3	5	4	4	5	5	5	5	2	4	4	4	3	5	2	3	3	3	2	3	2	3	4	4	3	4	5	3	4
60	68	1	1	1	2	4	4	4	4	4	4	4	4	3	3	3	2	2	2	3	3	3	4	4	4	3	2	3	3	3	3	3	3
61	86	2	1	3	4	4	3	3	3	2	4	3	2	2	3	3	3	2	2	3	3	3	3	3	3	3	3	3	3	3	2	3	3
62	111	1	1	1	3	3	3	4	4	4	3	4	3	2	3	2	4	3	3	3	3	3	3	3	3	3	3	2	3	3	3	3	3
63	92	1	2	3	4	3	3	3	3	3	3	3	3	3	3	3	3	4	3	3	3	3	3	3	3	3	3	3	3	3	3	4	3
64	100	1	1	3	4	1	3	3	4	3	4	2	3	4	1	4	4	3	4	3	2	2	3	3	3	3	3	3	3	3	3	3	3
65	79	1	1	1	4	4	3	4	3	3	3	3	4	4	4	4	4	4	4	4	4	4	4	4	4	4	4	4	4	4	4	4	4
66	73	1	2	4	2	4	4	4	4	4	4	4	4	4	4	4	4	4	4	4	4	4	4	4	4	4	4	4	4	4	4	4	4
67	82	1	1	1	4	3	4	4	4	3	4	3	4	4	4	3	3	4	3	4	4	4	4	3	4	3	3	3	3	3	3	4	4
68	60	1	1	1	3	4	4	4	4	4	4	4	4	4	4	4	4	4	4	4	4	4	4	4	4	4	4	4	4	4	4	4	4
69	70	1	1	2	4	5	4	4	4	4	4	4	4	4	4	4	4	4	4	4	4	4	4	4	4	4	4	4	4	4	4	4	4
70	105	1	1	1	1	4	5	5	5	5	5	5	5	5	5	5	2	5	5	5	5	5	5	2	2	2	2	2	5	5	5	5	5
71	67	1	1	1	4	4	3	3	3	3	3	3	3	3	3	3	3	3	4	3	4	4	4	4	2	2	2	4	3	3	3	3	3
72	101	1	1	1	4	3	3	3	3	3	3	3	3	3	3	3	3	3	3	3	3	3	3	3	2	3	3	3	3	3	3	3	3
73	81	1	2	4	1	4	4	4	4	4	4	4	4	4	4	4	4	4	4	4	4	4	4	4	4	4	4	4	4	4	4	4	4
74	55	1	1	1	1	3	2	3	3	3	3	3	3	3	3	3	3	3	3	3	3	3	3	3	3	3	3	3	3	3	3	3	3
75	224	1	1	1	4	3	3	4	3	3	3	2	3	4	3	3	3	4	4	4	3	4	3	3	1	2	2	2	3	4	3	4	4
76	52	1	1	2	4	5	5	5	5	5	5	5	5	5	5	5	5	5	5	5	5	5	5	5	5	5	5	5	5	5	5	5	5
77	144	2	1	1	4	4	3	4	4	3	3	3	4	3	3	3	3	3	3	3	3	3	3	3	3	3	3	3	3	3	3	3	3
78	135	1	1	1	4	4	4	4	4	3	3	3	3	3	4	3	4	3	3	4	4	3	3	3	3	3	3	4	3	3	3	3	3
79	175	1	1	1	3	3	4	4	3	3	3	4	4	3	3	2	2	2	2	4	4	4	4	4	3	2	1	2	3	4	4	4	4
80	73	1	1	1	4	4	4	4	4	4	4	4	4	4	4	4	4	4	4	4	4	4	4	4	4	4	4	4	4	4	4	4	5
81	242	1	1	1	4	4	4	3	5	3	4	4	5	2	2	2	2	2	2	4	4	3	3	4	3	2	2	2	2	4	4	4	3
82	185	1	1	1	4	2	4	4	3	5	5	5	5	2	2	1	1	3	3	4	4	3	2	2	2	1	1	1	1	2	3	3	3
83	59	1	1	1	4	1	1	1	1	1	5	5	3	3	3	3	3	3	3	3	3	3	3	3	3	3	3	3	2	1	1	1	1
84	117	2	1	1	4	3	3	3	3	3	3	3	3	3	3	3	3	3	3	3	3	3	3	3	3	3	3	3	3	3	3	3	3
85	100	1	1	1	2	4	3	3	3	3	3	4	3	4	4	3	3	3	3	3	3	3	3	3	3	3	3	3	3	3	3	3	3
86	102	1	1	3	3	3	4	4	3	3	2	4	4	3	4	3	3	4	3	3	4	4	4	3	3	3	3	4	2	3	4	4	3
87	134	2	2	3	3	4	4	4	4	4	4	4	4	4	3	4	3	3	3	4	4	3	4	4	3	3	2	2	4	4	4	4	4
88	68	1	2	3	4	4	4	4	4	3	3	4	2	4	4	4	4	4	4	4	4	4	4	4	4	4	4	4	4	4	4	4	4
89	62	1	1	3	1	4	4	4	4	5	4	4	4	1	3	4	4	4	4	4	4	5	4	4	4	5	4	4	4	4	4	4	5
90	211	1	1	3	1	3	4	5	4	4	5	5	4	3	3	2	4	3	3	4	3	4	4	5	2	2	2	2	4	3	3	4	4
91	189	1	2	3	4	5	4	4	4	5	4	4	4	3	2	4	2	4	4	4	4	4	4	3	2	1	1	2	4	4	4	4	4
92	80	1	1	3	3	1	3	3	4	3	3	4	4	3	3	3	4	4	3	4	3	3	3	2	2	1	3	2	4	4	2	3	3
93	267	2	1	2	4	4	3	4	4	3	3	3	3	3	4	2	4	4	4	3	4	4	4	4	3	2	2	2	3	4	3	3	3
94	63	1	1	3	4	4	4	4	4	4	4	4	4	4	4	4	4	4	4	4	4	4	4	4	4	4	4	4	4	4	4	4	4
95	44	1	2	3	3	4	4	4	4	4	5	4	5	5	3	3	4	4	4	5	2	2	1	2	3	3	3	4	4	4	1	2	3
96	127	1	2	3	4	2	1	4	4	3	3	4	4	3	2	1	1	3	3	4	4	1	1	3	5	5	3	3	1	1	1	1	1
97	52	1	1	3	4	4	4	4	4	4	4	4	4	4	4	4	4	4	4	4	4	4	4	4	4	4	4	4	4	4	4	4	4
98	139	1	2	3	2	4	4	4	4	4	4	4	4	4	4	4	4	4	4	4	4	4	4	4	4	4	4	4	4	4	4	4	4
99	56	2	1	3	4	3	3	3	3	3	3	3	3	3	3	3	3	3	3	3	3	3	3	3	3	3	3	3	3	3	3	3	3
100	496	1	1	3	3	5	5	5	4	4	5	5	4	2	2	3	2	3	2	4	4	4	4	4	4	4	4	3	4	4	4	4	4
101	149	1	1	3	4	3	2	4	4	3	3	3	5	4	1	3	2	5	5	5	5	4	5	5	1	1	1	2	4	3	4	4	4
102	57	1	2	3	1	5	5	5	5	5	5	5	3	3	3	3	3	3	3	3	3	3	3	4	3	3	3	4	3	3	3	3	3
103	57	1	1	2	3	2	4	4	4	4	4	4	4	4	4	4	4	4	4	3	4	4	3	3	4	3	4	4	4	4	4	4	4
104	94	1	1	1	2	3	3	3	4	3	4	4	3	4	2	2	3	2	2	4	3	4	4	3	3	4	3	3	2	3	3	4	3
105	156	1	2	3	4	3	3	3	3	4	4	3	4	4	3	2	2	4	4	4	4	3	4	3	2	1	1	1	2	2	4	4	4
106	71	1	1	2	4	4	4	4	4	4	4	4	4	4	4	4	4	4	4	4	4	4	4	4	4	4	4	4	3	3	3	3	3
107	227	1	2	3	4	4	5	4	2	4	5	5	4	4	2	2	2	3	3	4	4	4	4	5	4	2	2	2	4	4	4	4	5
108	230	1	1	2	3	3	4	4	4	5	5	4	4	4	3	2	2	4	2	4	5	2	3	2	2	2	2	2	2	3	4	4	4
109	134	2	1	3	4	4	3	4	4	4	4	5	4	3	2	2	2	4	4	5	4	4	4	3	2	2	2	2	4	4	4	4	4
110	64	1	3	1	4	5	5	5	5	3	3	3	3	3	3	3	3	3	3	3	4	3	3	3	3	3	3	3	3	3	3	3	5
111	56	1	2	2	4	3	3	4	4	4	4	4	4	3	4	4	4	4	3	4	4	4	4	4	4	4	4	4	4	3	3	4	3
112	38	1	2	2	1	1	1	2	3	4	3	3	3	3	3	3	3	3	3	3	3	3	3	3	3	3	3	3	3	3	3	3	3
113	89	1	1	2	1	4	4	4	4	4	4	4	4	4	4	4	4	4	4	4	4	4	4	4	4	4	4	2	3	4	4	4	4
114	88	1	1	2	2	1	5	5	5	5	5	4	5	2	2	2	1	3	3	4	4	5	5	5	2	2	2	2	4	3	4	4	4
115	117	1	1	1	1	4	5	4	4	4	3	3	3	3	3	3	3	3	3	3	3	3	3	3	3	3	3	3	3	3	3	3	3
116	179	1	1	2	3	4	3	3	3	3	4	4	4	3	2	2	3	2	3	4	3	3	3	2	3	2	2	2	3	3	3	3	3
117	64	1	1	2	3	3	3	3	3	3	3	3	3	3	3	3	3	3	3	3	3	3	3	3	3	3	3	3	3	3	3	3	3
118	47	1	2	3	1	5	5	5	5	5	5	5	5	5	5	5	5	5	5	5	5	5	5	5	5	5	5	5	5	5	5	5	5
119	162	1	1	3	4	4	3	2	4	3	3	2	4	5	5	3	4	2	3	3	4	4	4	4	2	2	2	2	4	5	4	5	5
120	225	1	1	1	4	1	1	1	1	1	4	4	5	1	2	1	1	1	1	4	4	4	1	1	1	1	1	1	1	1	1	1	1
121	169	2	1	2	2	3	3	4	4	3	4	4	4	4	4	2	4	4	4	4	4	4	4	4	2	1	2	1	3	3	4	4	4
122	134	1	2	3	4	4	4	4	4	4	3	3	2	4	4	3	3	3	3	4	3	4	4	4	2	2	2	2	4	4	4	4	4
123	169	1	1	2	4	4	4	4	4	4	4	4	4	4	4	4	4	4	4	4	4	4	4	4	4	4	4	4	4	4	4	4	4
124	213	2	1	2	3	3	4	3	3	4	4	4	4	3	2	2	2	3	3	4	4	3	3	2	2	1	1	1	4	4	3	3	4
125	116	2	2	3	4	3	3	3	4	5	5	5	5	4	4	4	4	1	1	3	1	3	3	3	3	2	2	1	2	3	3	3	3
126	60	1	1	2	3	3	3	3	3	3	3	3	3	3	3	3	3	3	3	3	3	3	3	3	3	3	3	3	3	3	3	3	3
127	86	2	1	2	2	5	1	5	5	3	2	2	1	1	1	1	1	1	1	1	1	1	1	1	1	1	1	1	1	1	1	1	1
128	66	2	1	2	3	4	4	4	4	4	4	4	4	4	4	4	4	4	4	4	4	4	4	4	4	2	2	2	4	4	4	4	4
129	242	1	1	2	4	4	5	4	4	3	3	2	4	2	2	2	2	4	4	5	4	4	4	4	2	2	2	2	4	4	4	4	4
130	129	1	1	2	1	5	5	5	5	4	4	3	5	2	2	2	3	3	3	3	3	3	4	5	3	3	3	3	3	3	3	5	5
131	52	1	1	2	1	3	3	3	3	3	3	3	3	3	3	3	3	3	3	3	3	3	3	5	5	5	5	5	5	5	5	5	5
132	90	1	1	2	3	4	4	4	4	4	4	4	4	2	2	3	2	4	4	4	4	4	4	4	2	2	2	2	3	4	4	4	4
133	75	1	1	2	3	4	4	4	4	3	4	4	4	4	4	4	4	4	4	4	4	4	4	4	4	4	4	4	4	4	4	4	4
134	83	2	1	2	3	3	3	3	3	3	3	3	3	3	3	3	3	3	3	3	3	3	3	3	3	3	3	3	3	3	3	3	3
135	141	1	1	2	2	3	3	3	3	4	4	4	5	2	2	2	2	3	3	4	4	4	4	3	1	1	1	1	3	3	4	4	4
136	72	2	1	2	3	3	3	3	3	3	3	3	3	3	3	3	3	3	3	3	3	3	3	3	3	3	3	3	3	3	3	3	3
137	194	1	1	2	3	3	2	4	4	4	3	4	4	4	3	3	3	2	2	2	3	3	3	2	2	2	4	4	3	4	4	4	3
138	55	1	1	2	3	4	4	4	4	4	4	4	4	2	3	3	2	4	4	4	4	4	4	4	2	2	2	2	4	4	4	4	4
139	179	1	1	2	3	4	4	4	4	3	3	4	4	2	2	4	2	4	4	4	4	4	4	4	2	3	3	3	4	4	4	4	4
140	100	1	1	2	3	2	4	2	4	4	4	4	4	4	4	2	2	2	2	2	2	3	5	5	4	3	3	2	1	1	3	3	4
141	146	2	2	2	3	4	4	4	3	3	4	4	4	3	3	2	3	3	3	3	3	3	3	3	2	2	2	2	2	2	2	3	3
142	109	2	2	3	3	3	4	5	5	4	5	5	4	4	2	2	1	3	3	5	5	2	1	4	2	2	1	2	4	4	4	4	4
143	134	1	2	2	4	1	3	3	3	3	2	4	1	1	1	1	1	2	4	3	2	1	3	3	2	1	3	1	2	2	3	2	1
144	171	2	1	2	4	4	3	4	3	2	2	2	4	3	3	3	3	3	3	3	3	3	3	3	3	3	3	3	3	3	3	3	3
145	2499	1	1	1	1	4	4	4	3	4	4	4	4	3	1	1	1	4	4	4	4	4	4	4	2	1	1	1	4	4	4	4	4
146	100	1	1	2	4	4	4	4	4	3	3	4	5	4	4	3	3	4	3	3	4	4	4	4	4	3	4	4	3	4	3	4	4
147	238	1	2	3	1	4	3	3	4	4	4	4	4	4	4	4	2	3	3	3	3	3	4	3	3	2	2	2	4	4	3	4	4
148	146	1	1	2	3	4	4	4	4	3	4	4	4	2	2	2	2	4	4	4	4	4	4	4	2	2	2	2	4	4	4	4	4
149	239	2	1	1	3	3	4	4	4	5	5	5	5	2	2	2	2	4	4	5	5	3	4	4	1	2	1	1	4	4	4	4	4
150	167	2	1	2	4	4	3	4	4	3	2	4	4	4	4	3	3	2	3	3	4	4	4	4	2	3	3	2	4	4	3	4	4
151	63	1	1	2	3	4	4	4	4	4	4	4	4	2	2	2	2	4	4	4	4	4	4	4	2	2	2	2	4	4	4	4	4
152	94	1	1	1	3	2	4	4	4	5	5	5	4	2	2	1	1	4	4	4	4	4	4	2	2	1	1	1	4	4	3	4	4
153	46	1	1	2	3	5	5	5	5	5	5	5	4	5	4	5	4	5	5	5	4	5	5	4	5	5	5	5	5	5	3	4	5
154	65	1	1	2	1	5	5	5	5	5	5	5	5	5	5	5	5	5	5	5	5	5	5	5	5	5	5	5	5	5	5	5	5
155	42	1	1	2	1	5	3	3	3	3	3	3	3	3	3	4	3	3	4	5	2	3	3	3	3	4	3	3	4	3	4	3	3
156	67	1	1	2	1	3	4	3	3	3	4	5	4	3	4	4	3	3	3	3	3	3	3	2	3	4	4	4	4	4	3	3	2
157	65	1	2	2	4	4	3	5	1	1	3	1	1	1	1	1	2	4	4	4	3	3	2	2	3	2	2	2	3	4	4	4	4
158	43	1	2	2	3	4	4	4	4	4	4	4	4	4	4	4	4	4	4	4	4	4	4	4	4	4	4	4	4	4	4	4	4
159	105	1	1	2	1	1	1	4	4	3	3	4	5	4	4	3	3	4	4	4	4	4	4	3	3	3	3	3	3	3	4	4	4
160	62	2	1	2	2	3	3	3	3	3	3	3	3	3	3	3	3	3	3	3	3	3	3	3	3	3	3	3	3	3	3	3	3
161	101	1	1	2	4	4	3	4	3	3	3	3	3	4	3	4	3	3	3	3	3	3	4	4	2	2	3	2	3	3	3	4	4
162	130	1	1	2	3	4	5	4	3	4	4	3	5	1	1	2	2	3	3	3	3	3	4	2	4	3	3	2	3	4	4	2	4
163	94	1	1	2	4	2	2	4	4	4	4	4	4	2	2	3	3	3	2	3	3	2	3	3	3	3	3	3	3	3	3	3	3
164	98	2	1	2	4	3	4	4	4	4	4	4	4	4	4	2	2	4	4	4	4	4	4	4	2	2	2	2	4	4	4	4	4
165	135	1	1	2	4	4	4	5	4	3	3	4	4	4	4	2	4	3	3	4	4	4	4	5	2	1	2	3	2	3	2	4	4
166	61	1	1	2	3	4	4	4	4	4	3	3	3	3	3	4	3	3	3	3	3	3	3	3	3	3	3	3	3	3	3	3	2
167	56	1	1	2	1	3	4	3	2	3	3	3	2	3	3	3	3	3	3	4	3	3	2	3	2	4	4	3	3	2	2	2	1
168	70	1	1	2	3	4	4	4	4	4	4	4	4	4	4	4	4	4	4	4	4	4	4	4	4	4	4	4	4	4	4	4	4
169	69	1	2	2	3	4	4	3	3	3	3	3	3	4	4	4	4	3	2	4	4	3	3	4	4	3	3	2	2	2	4	4	3
170	110	2	1	1	3	4	3	4	3	3	4	5	5	3	3	1	1	3	3	4	3	2	2	3	1	1	1	1	1	3	1	3	3
171	112	1	1	2	4	4	4	4	4	3	4	4	4	4	4	4	2	3	3	3	3	3	3	3	3	2	2	2	3	4	3	3	4
172	200	1	2	4	3	3	3	4	4	2	4	4	4	4	4	2	4	3	3	4	4	4	3	4	2	1	2	2	2	4	4	4	4
173	186	2	1	3	4	4	4	4	4	4	4	4	4	4	4	3	3	3	3	3	3	3	3	3	3	3	3	3	3	3	3	3	3
174	310	1	1	3	4	4	4	5	5	4	5	4	4	4	2	3	1	1	3	3	3	5	5	4	1	3	2	3	4	4	3	4	4
175	54	1	1	2	3	4	4	4	4	4	4	4	4	4	4	4	4	4	4	4	4	4	4	4	4	4	4	4	4	4	4	4	4
176	175	1	2	3	3	4	4	4	4	4	4	4	4	2	2	2	2	4	4	4	4	4	4	4	4	4	4	4	4	4	4	4	4
177	140	2	1	2	4	4	5	4	3	3	4	4	5	2	2	2	2	4	4	5	4	4	4	4	2	2	2	1	4	4	4	5	4
178	98	1	2	3	4	3	3	3	3	3	3	3	3	3	3	3	3	3	3	3	3	3	3	3	3	3	3	3	3	3	3	3	3
179	173	2	2	2	4	4	4	4	3	4	4	4	4	4	4	3	4	3	4	4	3	2	2	3	3	2	2	2	3	3	3	3	3
180	650	1	2	3	4	4	4	5	5	5	5	4	5	4	5	4	1	5	3	4	4	5	5	3	1	3	4	4	5	5	5	4	5
181	146	2	2	3	1	4	3	5	4	4	4	4	3	4	3	3	3	3	2	2	3	3	3	3	3	3	3	2	2	2	2	2	2
182	136	1	1	2	3	4	4	4	4	3	3	3	4	4	4	4	4	3	4	4	4	4	4	3	2	3	3	3	3	4	4	4	4
183	65	1	1	2	3	4	4	4	4	4	4	4	4	4	4	4	4	4	4	4	4	4	4	4	4	4	4	4	4	4	4	4	4
184	152	1	1	3	3	5	5	5	5	5	5	5	5	1	1	1	1	3	3	3	4	5	5	5	1	1	1	1	4	4	3	3	3
185	75	1	1	2	4	3	3	3	3	3	3	3	3	3	3	3	3	3	3	3	3	3	3	3	3	3	3	3	3	3	3	3	3
186	132	1	1	2	1	5	4	5	4	4	4	4	5	2	2	3	2	4	4	4	4	4	4	4	2	2	2	2	4	4	4	4	4
187	77	1	1	2	1	5	5	4	4	4	5	5	5	1	1	1	2	4	5	5	5	5	5	4	2	2	2	2	4	4	4	4	4
188	75	1	1	2	4	4	4	4	4	3	3	3	2	2	4	4	3	2	3	2	4	4	4	4	4	2	4	2	3	3	4	4	4
189	122	1	1	1	4	3	4	3	2	3	4	4	2	3	2	2	2	4	4	4	4	4	4	3	2	2	1	1	4	4	4	4	4
190	182	2	2	4	3	3	4	4	4	3	4	4	4	4	4	2	2	3	3	4	3	3	3	2	2	1	1	1	3	4	3	3	3
191	217	2	2	4	3	4	3	4	4	3	4	4	4	4	3	4	2	3	2	4	3	4	4	4	2	1	2	2	3	3	3	4	3
192	96	1	1	2	4	3	4	4	4	4	3	2	5	3	3	3	2	2	3	3	3	3	3	3	3	3	2	1	4	2	2	4	4
193	109	2	3	4	4	4	4	4	4	4	4	4	4	4	4	4	4	4	4	4	4	4	4	4	4	4	4	4	4	3	4	4	4
194	117	1	1	2	4	4	4	4	4	4	4	5	5	3	3	5	4	4	4	4	4	4	4	4	4	4	4	4	4	4	4	4	4
195	70	1	1	2	3	3	4	4	4	4	2	2	4	3	4	4	2	2	2	2	4	4	4	4	4	4	2	2	2	4	4	4	4
196	105	1	1	2	3	4	4	4	4	3	4	4	4	4	2	4	2	4	2	4	4	5	4	3	4	3	4	4	3	4	3	3	3
197	78	1	1	1	4	3	3	3	3	3	3	3	4	3	3	3	3	3	3	3	3	3	3	3	3	3	3	3	3	3	3	3	3
198	69	1	1	1	4	1	2	2	2	2	1	1	1	1	1	1	1	1	1	1	1	1	1	1	1	1	1	1	1	1	1	1	1
199	95	1	2	3	3	1	4	4	3	3	2	1	4	4	4	4	3	1	5	5	1	2	1	3	1	4	2	4	3	3	3	5	1
200	226	1	2	4	1	5	5	5	5	5	5	5	5	3	1	2	1	4	3	4	4	5	5	5	1	2	4	4	1	4	5	5	5
201	206	2	2	2	2	5	3	5	5	3	4	3	5	3	3	3	2	4	4	5	5	3	2	2	2	2	2	2	4	4	3	4	4
202	42	2	1	2	1	1	1	1	1	1	1	1	1	1	1	1	1	1	1	1	1	1	1	1	1	1	1	1	1	1	1	1	1
203	39	2	1	1	1	4	3	3	3	4	4	4	4	4	4	4	4	4	4	4	4	4	4	4	4	4	4	4	4	4	4	4	4
204	39	1	1	2	2	4	4	4	4	4	4	4	4	4	4	4	4	4	4	4	5	4	4	4	4	4	4	3	4	4	4	4	4
205	59	1	1	2	3	3	3	3	3	3	3	3	3	3	3	3	3	3	3	3	3	3	3	3	3	3	3	3	3	3	3	3	3
206	53	1	1	2	3	4	4	4	4	4	4	4	4	4	4	4	4	4	4	4	4	4	4	4	4	4	4	4	4	4	4	4	4
207	38	1	1	2	1	3	3	3	3	3	3	2	2	1	2	1	1	3	3	3	3	3	3	3	3	3	3	2	2	3	3	3	2
208	92	1	1	2	3	5	4	4	4	4	4	4	3	2	3	3	1	2	1	2	4	4	4	5	4	4	4	4	4	4	4	4	5
209	185	1	1	2	4	3	3	4	4	3	3	4	4	4	2	2	2	4	4	4	4	4	4	3	2	2	2	2	4	4	4	4	4
210	41	1	1	2	2	2	3	2	3	1	2	2	2	5	2	1	4	4	5	5	4	5	4	4	4	4	5	4	3	3	3	4	2
211	376	1	1	2	4	4	5	4	5	4	4	4	4	2	2	3	4	2	3	3	2	4	4	4	4	2	2	2	5	5	4	4	5
212	152	1	1	2	1	4	2	5	4	3	5	3	4	5	5	5	5	2	2	4	3	4	4	4	4	2	2	1	1	5	4	1	4
213	90	1	2	3	4	3	4	4	3	5	5	5	4	3	3	4	3	5	3	5	5	5	4	4	4	4	4	4	4	3	3	4	4
214	75	1	1	2	1	4	4	4	4	3	3	3	3	3	3	3	3	3	3	3	3	3	3	3	3	3	3	3	3	3	3	3	2
215	63	1	1	2	4	5	5	5	5	5	5	5	5	5	5	5	5	5	5	5	5	5	5	5	5	5	5	5	5	5	5	5	5
216	86	1	1	1	4	4	4	4	4	2	3	4	3	3	3	3	3	3	3	3	3	3	3	3	3	3	3	3	3	3	3	3	3
217	98	1	1	1	1	5	4	3	4	4	4	4	4	3	3	2	2	4	4	4	4	4	5	5	2	2	1	1	4	5	4	4	4
218	89	1	1	1	4	3	3	3	3	3	3	3	3	3	3	3	3	3	3	3	3	3	3	3	3	3	3	3	3	3	3	3	3
219	141	1	1	1	4	4	4	4	3	4	4	4	4	3	3	2	3	2	2	3	3	3	3	3	2	2	2	1	3	3	4	3	3
220	145	1	1	1	4	3	4	4	3	4	4	4	4	3	3	3	3	1	1	3	3	3	3	3	3	3	3	2	3	2	3	3	3
221	140	2	1	1	4	3	4	4	3	4	4	4	4	3	3	2	2	4	4	4	4	3	3	3	2	2	2	1	4	4	3	4	3
222	74	1	2	2	2	1	1	1	1	1	1	1	5	3	3	3	4	3	3	3	4	5	4	3	3	3	4	4	3	2	3	4	3
223	65	1	1	1	4	4	3	3	3	3	3	3	3	3	3	3	3	3	3	3	3	3	3	3	3	3	3	3	3	3	3	3	3
224	41	1	1	1	4	4	4	4	4	4	4	4	4	4	4	4	4	4	4	4	4	4	4	4	4	4	4	4	4	4	4	4	4
225	169	1	1	1	4	3	4	4	4	4	4	4	3	3	2	2	2	4	3	3	4	2	3	3	2	3	3	2	3	3	3	3	3
226	244	2	1	1	4	4	4	4	5	4	4	4	3	4	3	3	3	2	3	4	3	3	3	4	2	2	3	2	3	4	4	4	4
227	175	1	1	1	1	4	3	5	5	4	4	4	4	4	4	4	2	4	4	4	4	3	4	4	2	2	2	2	4	4	4	4	4
228	75	1	1	1	4	4	4	4	4	4	3	4	4	4	4	3	4	4	4	4	2	4	2	3	3	4	1	4	1	4	4	4	2
229	138	1	1	1	4	4	3	4	4	4	4	3	3	3	3	3	3	4	4	4	4	4	3	4	2	2	2	2	4	3	4	4	4
230	124	1	1	2	4	4	4	5	4	3	4	5	4	4	5	2	2	4	4	4	4	5	5	4	2	2	2	1	4	4	4	4	4
231	54	2	1	1	1	4	4	4	4	4	4	4	4	4	4	4	4	4	5	5	5	5	5	5	5	5	5	5	5	5	5	5	5
232	218	1	1	1	3	4	4	4	4	3	3	4	4	4	4	3	4	3	3	4	4	4	4	4	4	4	4	4	4	4	4	4	4
233	114	1	1	2	1	5	3	5	5	3	3	4	3	5	5	5	5	4	4	4	3	5	4	3	5	5	5	5	5	5	5	5	3
234	97	1	1	2	4	3	4	4	4	4	4	5	3	4	5	4	4	4	5	5	4	3	5	4	4	4	5	5	3	5	4	4	5
235	60	1	1	2	2	3	3	3	3	3	3	3	3	3	3	3	3	3	3	3	3	3	3	3	3	3	3	3	3	3	3	3	3
236	98	1	1	2	4	4	3	4	4	3	4	4	4	4	4	3	4	4	4	4	4	4	4	4	4	4	4	3	3	4	3	4	3
237	375	1	1	2	4	3	3	4	3	3	2	3	2	2	2	2	2	4	4	4	4	3	3	4	2	2	2	2	4	4	4	4	3
238	114	1	1	2	4	3	3	4	4	3	4	3	3	3	3	3	3	3	3	3	3	3	3	3	3	3	3	3	3	3	3	3	3
239	146	1	1	2	4	3	2	4	3	2	2	4	3	4	2	2	2	2	2	2	2	2	2	2	2	2	2	2	2	2	2	2	2
240	65	1	1	2	3	4	4	4	4	4	4	4	4	4	4	4	5	4	4	4	4	4	4	4	4	4	4	4	4	4	4	4	4
241	64	1	1	2	4	4	4	4	4	4	3	4	3	4	3	4	4	4	3	3	4	4	4	4	4	4	4	4	4	4	4	4	4
242	231	1	1	2	1	3	3	4	4	3	4	4	2	4	4	2	4	3	3	3	3	4	3	3	4	3	4	3	4	4	4	4	4
243	344	1	2	2	3	3	2	4	4	3	3	4	3	4	4	2	2	2	2	2	2	4	4	4	2	2	2	2	3	4	3	4	4
244	143	1	1	2	3	4	2	4	3	3	3	3	3	4	3	3	3	3	3	4	4	4	4	4	3	3	3	3	3	4	4	4	4
245	95	2	1	2	4	4	4	4	4	4	4	4	4	4	4	4	4	2	2	2	2	3	3	4	4	4	4	3	4	4	4	4	4
246	130	1	1	2	3	3	4	4	4	3	3	4	4	3	3	4	3	3	4	4	4	3	4	3	3	3	3	3	4	4	4	4	4
247	51	1	1	2	1	1	1	3	2	3	2	2	2	3	3	3	2	2	2	2	2	2	2	1	2	2	1	2	1	2	2	1	1
248	141	1	1	2	1	4	4	4	4	3	4	3	3	3	3	3	4	3	3	3	3	4	4	3	2	2	2	2	2	2	3	3	3
249	89	1	1	2	1	4	4	4	4	4	4	4	4	4	4	4	4	4	4	4	4	4	4	4	4	4	4	4	4	4	4	4	4
250	57	1	1	2	1	4	4	4	4	4	4	4	4	4	4	4	4	4	4	4	4	4	4	4	4	4	4	5	4	4	4	4	4
251	71	1	1	2	4	3	4	4	4	4	4	4	4	4	4	3	3	3	3	4	3	3	4	4	4	4	4	4	4	4	3	4	4
252	121	1	1	2	1	4	2	4	4	2	4	4	4	4	4	4	4	2	2	3	3	4	4	4	3	3	3	3	3	4	4	3	3
253	65	1	1	2	1	4	2	2	3	3	3	2	2	3	3	2	2	2	2	3	3	2	3	4	3	3	2	2	3	3	3	2	3
254	65	1	1	2	3	3	4	3	4	3	4	4	2	3	4	2	4	4	4	3	3	3	4	4	4	4	3	4	2	3	3	3	4
255	114	1	1	2	4	4	3	4	4	4	4	4	3	4	3	4	4	3	3	4	4	3	4	3	4	3	4	4	3	4	3	4	3
256	80	1	1	2	4	4	4	4	4	4	4	4	4	4	4	4	4	4	4	4	4	4	4	4	4	4	4	4	4	4	4	4	4
257	147	1	1	2	3	4	4	4	4	3	5	4	4	4	3	3	3	4	3	4	3	3	3	4	4	4	5	5	4	4	3	4	3
258	176	1	1	2	1	4	4	4	4	4	4	4	4	4	4	2	4	3	4	4	3	4	4	4	4	3	2	2	3	2	2	4	4
259	72	1	2	2	4	5	5	5	5	5	5	5	5	5	5	5	5	5	5	5	5	5	5	5	5	5	5	5	5	5	5	5	5
260	104	1	1	2	3	4	4	4	4	4	4	4	4	4	4	4	4	4	4	4	4	4	4	4	4	4	4	4	4	3	4	4	4
261	120	1	1	2	3	4	4	4	5	3	4	4	4	4	4	4	4	4	3	4	4	4	4	3	4	4	3	1	1	2	2	4	4
262	129	2	1	2	4	3	4	4	4	4	4	4	4	3	3	2	2	3	3	3	3	3	4	2	2	2	1	1	1	4	3	4	4
263	64	1	1	2	3	4	4	4	4	4	4	4	4	4	4	4	4	4	4	4	4	4	4	4	4	4	4	4	4	4	4	4	4
264	194	1	2	2	1	5	5	4	4	3	5	3	3	3	3	3	5	5	3	4	4	4	5	4	4	2	2	2	4	4	4	4	4
265	95	1	1	2	3	3	3	3	3	3	3	3	3	3	3	3	3	3	3	3	3	3	2	4	4	4	2	3	3	3	4	3	3
266	65	1	1	2	3	3	2	4	4	4	4	4	4	4	4	4	4	4	4	4	4	4	4	4	4	4	4	4	4	4	4	4	4
267	65	1	1	2	3	4	4	4	4	4	4	4	4	4	4	4	4	4	4	4	4	4	4	4	4	4	4	4	4	3	3	3	2
268	50	1	1	2	2	2	3	1	2	3	3	3	3	3	3	3	3	3	3	2	3	1	1	1	1	2	2	2	3	5	3	4	3
269	263	1	1	2	3	4	2	4	4	3	3	3	2	4	3	3	4	2	3	4	3	4	3	4	3	2	3	3	3	4	3	4	4
270	276	2	2	2	3	4	4	4	4	3	3	2	4	4	4	2	4	3	3	4	3	4	2	4	3	3	3	4	4	4	3	3	3
271	89	1	1	2	4	3	4	3	3	3	3	3	3	3	3	3	3	3	3	3	3	3	3	3	3	3	3	3	3	3	3	3	3
272	216	1	1	2	3	4	5	5	4	5	5	5	4	5	2	2	2	4	5	4	4	3	5	5	2	3	3	3	4	4	4	4	4
273	84	2	1	2	2	4	4	4	4	4	4	4	4	4	4	4	4	4	4	4	4	4	3	4	4	4	4	4	4	4	4	4	4
274	64	1	1	2	3	4	4	4	4	4	4	4	4	4	4	4	4	4	4	4	4	4	4	4	4	4	4	4	4	4	4	4	4
275	109	1	2	2	4	1	5	5	4	4	4	2	4	4	4	4	4	4	4	4	4	4	4	4	4	4	4	4	2	2	2	2	2
276	58	1	1	1	3	3	3	3	3	3	3	3	3	3	3	3	3	3	3	3	3	3	3	3	3	3	3	3	3	3	3	3	3
277	88	1	1	1	4	4	3	4	4	3	3	4	4	3	3	2	3	3	3	3	3	3	3	3	3	3	3	3	3	3	3	3	3
278	64	2	1	1	4	3	3	3	3	3	3	3	3	3	3	3	3	3	3	3	3	3	3	3	3	3	3	3	3	3	3	4	4
279	173	2	1	1	4	3	3	4	4	4	5	4	3	1	1	1	1	3	3	3	3	3	4	2	1	1	2	2	4	4	3	3	4
280	75	1	2	1	2	3	4	3	3	3	3	3	3	3	3	3	3	3	3	3	3	3	3	3	3	3	3	3	3	3	3	3	3
281	76	1	1	1	2	2	1	1	3	3	3	3	3	3	3	3	3	3	4	4	3	3	3	3	3	3	3	3	3	3	3	3	4
282	265	2	1	1	3	3	3	4	4	3	3	3	4	3	3	2	3	3	4	4	4	3	3	3	2	3	3	2	3	4	3	4	3
283	55	1	1	1	2	3	3	3	3	3	4	2	3	3	3	3	2	3	3	3	3	3	3	3	3	3	3	3	3	3	3	3	3
284	71	1	1	1	4	3	1	1	1	1	1	1	1	3	1	1	1	1	1	1	2	2	3	3	3	3	3	3	3	3	3	3	3
285	68	1	1	1	4	4	4	4	4	4	4	4	4	4	3	4	4	4	4	4	4	4	4	4	4	4	4	4	4	4	4	3	4
286	99	1	1	1	3	3	3	4	4	3	3	2	4	1	1	1	1	1	1	1	1	1	1	1	1	1	1	1	1	1	1	1	1
287	259	1	1	1	4	3	4	4	3	3	4	4	3	3	3	2	2	3	3	3	3	3	3	3	3	3	3	3	3	3	3	3	3
288	108	1	1	1	4	3	3	3	3	3	3	3	3	3	3	3	3	3	3	3	3	3	3	3	3	3	3	3	3	3	3	3	3
289	48	1	1	1	4	3	3	3	3	3	3	3	3	3	3	3	3	3	3	3	3	3	3	3	3	3	3	3	3	3	3	3	3
290	32	1	1	4	2	4	2	2	1	5	2	4	4	1	2	2	3	4	5	2	4	4	4	4	1	4	2	2	5	4	4	5	4
291	37	1	1	1	1	1	1	1	1	1	1	1	1	1	1	1	1	1	1	1	1	1	1	1	1	1	1	1	1	1	1	1	1
292	52	1	1	2	4	3	3	3	2	2	3	3	3	3	3	3	3	3	3	3	3	3	3	3	3	3	3	3	3	3	3	3	3
293	74	1	1	2	4	4	4	4	3	1	3	3	3	3	3	3	3	3	3	3	3	3	3	3	3	3	3	3	3	3	3	3	3
294	70	1	2	2	4	1	1	1	1	1	1	1	1	1	1	1	1	2	2	1	2	2	1	1	2	2	1	2	2	2	2	3	2
295	117	1	1	2	2	3	3	3	3	3	3	3	3	3	3	3	3	3	3	3	3	3	3	3	3	3	3	3	3	3	3	3	3
296	73	1	1	2	1	5	5	5	5	5	5	5	5	5	5	5	5	5	5	5	5	5	5	5	5	5	5	5	5	5	5	5	5
297	123	1	1	2	4	3	3	3	3	4	3	3	3	3	3	3	3	3	3	3	3	3	3	3	3	3	3	3	3	3	3	3	3
298	55	1	1	1	4	3	3	3	3	3	3	3	3	3	3	3	3	3	3	3	3	3	3	3	3	3	3	3	3	3	3	3	3
299	213	1	1	2	3	3	4	4	3	3	4	4	4	2	2	2	2	3	3	4	4	3	4	3	2	2	2	2	3	3	4	4	3
300	91	1	1	2	2	1	1	1	1	1	1	1	1	1	3	3	3	3	1	3	1	5	5	1	1	1	1	2	1	1	2	2	3
301	248	1	1	2	3	1	4	4	4	4	4	4	4	4	4	4	4	4	4	4	4	4	4	4	4	4	4	4	4	4	4	4	4
302	43	1	1	2	1	5	1	1	1	1	4	5	1	5	1	5	2	4	5	5	5	5	5	5	5	5	1	5	5	5	5	5	5
303	58	1	2	3	2	1	1	1	1	4	5	5	5	5	5	5	5	5	5	5	5	5	5	5	5	5	5	5	4	5	5	5	5
304	62	2	1	2	4	1	1	1	5	1	1	1	1	1	1	1	1	1	1	1	1	1	1	1	2	3	2	2	2	2	2	1	1
305	60	1	2	3	4	5	5	5	5	5	5	5	5	5	5	5	5	5	5	5	5	5	5	5	5	5	5	5	5	5	5	5	5
306	58	1	1	2	1	1	3	3	3	3	3	3	3	4	3	3	3	5	2	2	3	2	1	3	3	4	3	1	4	3	4	4	4
307	94	1	2	2	2	3	4	4	4	3	3	3	4	3	2	4	4	4	4	4	3	4	3	4	2	2	2	2	3	4	2	2	2
308	178	2	1	2	4	4	4	4	2	3	4	4	4	4	1	2	2	3	3	4	4	2	4	2	1	1	1	1	2	2	3	3	3
309	201	1	1	3	2	4	3	4	4	3	3	3	3	4	4	4	4	4	4	4	4	3	4	4	4	3	3	3	2	4	5	5	1
310	60	1	2	3	4	4	4	4	4	3	4	4	4	4	4	4	4	4	3	3	3	4	3	4	3	3	3	3	3	3	4	5	4
311	32	1	2	3	3	3	2	3	4	4	3	3	5	5	2	1	2	3	2	2	2	2	3	2	4	2	2	1	4	2	4	4	1
312	100	2	1	3	4	3	3	3	3	3	4	4	4	3	3	3	3	3	3	4	4	3	4	4	3	1	1	1	3	3	3	3	3
313	52	1	1	2	4	3	3	3	3	3	3	3	3	3	3	3	3	3	3	3	3	3	3	3	3	3	3	3	3	3	3	3	3
314	147	1	1	2	4	3	3	3	3	3	3	3	3	3	3	3	3	3	3	3	3	3	3	3	3	3	3	3	3	3	3	3	3
315	66	1	2	3	1	4	4	4	3	3	3	3	3	4	3	4	3	3	4	3	4	3	4	3	3	3	3	3	3	4	3	3	4
316	68	1	2	2	4	3	3	3	3	3	3	3	3	3	3	3	3	3	3	3	3	3	3	3	3	3	3	3	3	3	3	3	3
317	279	1	2	3	4	3	3	4	4	3	3	3	3	3	1	1	1	3	3	3	5	4	3	5	2	3	2	1	3	3	3	3	4
318	37	1	2	3	1	5	5	5	5	5	5	5	5	5	5	5	5	5	5	5	5	5	5	5	5	5	5	5	5	5	5	5	5
319	31	1	2	3	1	5	5	5	5	5	5	5	5	5	5	5	5	5	5	5	5	5	5	5	5	5	5	5	5	5	5	5	5
320	64	1	1	1	2	4	4	3	3	3	3	3	3	3	3	3	4	3	4	4	4	4	4	4	4	4	4	4	4	4	4	4	4
321	55	1	1	1	4	3	3	3	3	3	3	3	3	4	4	4	3	3	4	4	4	3	4	4	3	4	4	4	4	4	4	4	4
322	30	1	1	1	3	2	4	3	3	2	2	3	3	3	4	3	3	4	2	3	2	2	2	2	3	3	2	3	3	3	4	2	2
323	39	1	1	1	4	4	3	4	3	4	3	4	4	3	4	4	3	4	3	4	4	4	4	4	4	4	4	4	4	4	4	4	4
324	44	1	1	1	4	3	3	3	3	3	3	3	3	3	3	3	3	3	3	3	3	3	3	3	3	3	3	3	3	3	3	3	3
325	58	1	1	2	2	4	3	3	3	3	3	3	3	3	3	3	3	3	3	3	3	3	3	3	3	3	3	3	3	3	3	3	3
326	63	2	3	1	1	3	3	3	3	3	3	3	3	3	3	3	3	3	3	3	3	3	3	3	3	3	3	3	3	3	3	3	3
327	107	1	1	3	1	4	3	3	3	4	4	4	4	4	4	3	3	4	3	3	4	4	4	4	3	4	4	4	4	4	4	4	4
328	131	1	1	3	3	4	4	4	2	4	4	4	4	2	2	1	2	2	2	4	4	4	4	2	1	1	1	1	1	4	4	4	4
329	55	1	1	3	4	4	4	4	4	4	4	4	4	4	4	4	4	4	4	4	4	4	3	4	3	4	4	3	4	3	4	4	4
330	57	1	1	2	2	1	1	1	3	1	1	1	1	1	1	1	1	1	1	1	1	1	1	1	1	1	1	1	1	1	1	1	1
331	81	1	1	2	4	1	1	1	1	1	1	1	1	1	1	1	1	1	1	1	1	1	1	1	1	1	1	1	1	1	1	1	1
332	95	1	1	2	4	1	5	5	1	5	5	5	5	1	5	5	5	5	5	3	3	4	2	4	3	2	3	2	4	3	2	3	4
333	116	1	1	2	4	4	2	4	4	2	2	4	4	4	4	4	4	4	3	3	3	4	3	3	4	3	4	4	3	3	3	4	4
334	127	1	1	2	3	3	3	3	3	3	3	3	3	3	3	3	3	3	3	3	3	3	3	4	3	3	3	3	3	4	4	4	4
335	93	1	1	1	3	4	4	4	3	3	3	4	4	4	4	4	4	3	4	4	4	4	4	4	4	4	4	4	4	4	4	4	4
336	76	2	1	3	2	3	3	3	3	3	3	3	3	3	3	2	2	3	3	3	3	3	3	3	3	3	3	3	3	3	3	3	3
337	80	1	2	3	4	3	2	3	3	3	3	3	3	3	3	3	3	3	3	4	3	3	3	3	3	2	3	3	3	3	3	3	3
338	82	1	1	3	4	3	3	3	3	3	3	3	3	3	3	3	3	3	3	3	3	3	3	3	3	3	3	3	3	3	3	3	3
339	59	1	1	2	2	4	3	3	3	3	3	3	3	3	3	3	3	3	3	3	3	3	3	3	3	3	3	3	3	3	3	3	3
340	180	1	1	3	4	4	3	3	3	3	3	3	3	3	4	3	3	4	3	4	4	4	4	4	3	3	3	3	4	4	4	4	4
341	102	1	1	3	4	4	4	4	4	4	4	3	4	3	3	3	3	4	4	4	4	4	4	4	3	3	3	3	4	4	4	4	4
342	40	1	2	3	3	3	3	3	3	3	3	2	2	3	2	3	3	3	3	3	3	2	4	3	2	2	3	3	3	3	3	2	3
343	50	1	1	1	2	4	4	4	4	4	4	4	4	4	4	4	4	4	4	4	4	4	4	4	4	4	4	4	4	4	4	4	4
344	65	1	1	2	4	3	3	3	3	4	4	4	4	4	4	4	4	4	4	4	4	4	4	4	4	4	4	4	4	4	4	4	4
345	108	1	2	3	3	3	4	4	4	3	4	4	4	2	2	2	2	3	3	4	4	4	4	4	2	1	1	1	3	3	3	3	3
346	72	1	2	3	2	3	3	3	3	3	3	3	3	3	4	4	4	4	4	4	4	3	3	3	3	3	3	3	3	3	3	3	3
347	37	2	1	3	3	4	4	4	4	4	4	3	4	4	4	4	4	4	4	4	4	4	4	4	3	3	3	4	4	4	3	3	3
348	216	1	1	3	4	4	3	4	4	3	4	4	4	4	4	4	4	4	4	4	4	4	4	4	2	2	2	2	4	4	4	4	4
349	173	1	1	2	3	4	3	4	2	2	3	4	4	4	4	2	3	2	2	2	2	4	2	4	1	1	1	1	3	4	2	3	4
350	78	2	1	3	3	4	4	4	4	2	2	2	4	3	3	3	3	3	3	3	3	3	3	3	3	3	3	3	3	3	3	3	3
351	97	1	1	3	4	3	4	4	4	4	4	4	4	4	4	4	4	4	4	4	4	4	4	4	4	4	4	4	4	4	4	4	4
352	108	2	1	3	3	4	3	3	3	3	3	3	3	3	2	3	3	4	3	3	3	3	3	3	3	3	3	3	3	3	3	3	3
353	93	1	1	3	2	5	3	4	4	3	3	3	2	2	3	4	4	3	4	3	3	3	3	3	3	2	3	4	3	2	3	3	2
354	108	2	2	3	1	5	4	5	5	3	3	5	5	5	5	5	5	5	5	5	5	5	5	5	5	5	5	5	5	5	5	5	5
355	147	1	2	3	3	4	3	4	4	3	3	3	4	5	5	4	3	4	2	4	4	3	3	4	2	2	2	2	3	3	4	4	4
356	144	1	2	3	3	4	5	4	5	3	3	4	5	1	1	1	2	1	4	5	5	4	4	4	1	1	1	2	4	4	4	5	5
357	155	2	1	3	3	1	1	1	1	3	1	4	1	1	1	2	3	4	4	5	4	4	4	4	4	4	3	4	4	5	5	4	2
358	157	1	1	3	3	5	5	5	5	5	5	5	5	2	2	2	2	4	4	4	4	3	3	3	1	2	2	1	4	4	4	4	4
359	153	1	1	3	3	5	4	4	4	3	5	5	5	5	5	2	4	4	4	5	2	5	5	5	3	4	4	2	3	4	3	2	4
360	127	1	1	3	2	4	4	4	4	4	4	4	4	3	3	4	2	2	3	4	4	4	4	4	2	2	2	2	4	4	4	4	4
361	169	1	1	3	1	1	4	4	4	4	4	4	4	3	4	4	4	4	4	4	4	4	4	4	4	4	4	4	4	4	4	4	4
362	164	2	1	3	2	4	4	4	4	5	5	4	4	4	3	2	2	4	4	5	5	3	4	4	2	2	1	1	2	4	4	4	3
363	172	1	1	3	4	4	4	4	4	3	4	2	3	3	2	3	3	3	3	4	5	4	4	4	3	3	3	2	4	4	4	4	4
364	171	1	1	3	3	4	3	3	3	3	3	2	4	3	4	2	1	3	3	4	4	3	3	3	2	2	2	1	4	4	4	4	4
365	49	2	1	3	1	5	5	5	5	5	5	5	5	5	5	5	5	5	5	5	5	5	5	5	5	5	5	5	5	5	5	5	5
366	165	1	2	3	1	4	4	4	4	4	5	4	4	2	2	2	2	4	4	4	4	4	4	3	2	2	2	2	4	4	4	4	4
367	197	1	2	3	1	4	3	4	4	4	2	3	4	4	4	4	4	3	3	4	4	4	4	3	3	2	2	2	4	4	4	4	4
368	160	1	1	3	3	4	3	4	4	4	4	4	4	4	3	4	4	3	4	4	3	4	4	2	3	2	2	2	3	3	3	3	3
369	191	1	2	4	3	2	3	4	4	4	2	3	4	4	2	3	4	4	4	4	4	4	4	4	2	2	2	2	3	3	3	4	4
370	226	1	2	3	4	3	4	4	4	4	4	4	4	2	2	2	2	2	2	4	4	3	3	3	3	3	3	3	3	3	3	3	2
371	201	1	1	3	4	4	4	4	4	5	5	5	4	4	2	3	2	3	3	4	4	4	4	3	1	2	1	1	3	3	4	2	3
372	229	2	1	3	4	4	3	4	3	3	4	5	4	2	3	2	2	3	3	4	4	3	3	4	2	1	3	3	4	4	3	4	4
373	178	1	1	4	3	4	4	4	4	5	3	3	4	4	4	4	4	1	1	2	2	4	4	4	1	1	1	2	4	4	4	4	4
374	214	2	2	3	4	4	5	3	4	3	4	5	4	4	4	3	3	3	2	4	3	3	4	3	3	3	3	2	3	4	4	3	3
375	239	1	1	3	3	4	3	4	5	3	2	3	3	4	2	3	3	3	3	3	3	4	4	3	2	3	4	3	3	4	4	4	4
376	254	1	1	3	3	4	4	4	4	4	4	4	4	4	2	2	2	4	4	4	4	4	4	4	4	2	2	2	4	4	4	4	4
377	174	1	1	3	3	4	4	5	4	4	4	2	3	4	4	3	3	2	2	3	4	4	4	4	2	2	2	2	2	3	2	2	3
378	261	2	1	3	1	3	3	5	4	3	4	4	4	3	2	3	2	3	3	4	3	3	4	3	3	3	2	2	3	3	4	3	3
379	268	1	2	3	3	4	5	4	4	4	5	5	5	4	4	2	3	3	3	4	3	3	2	4	2	2	2	1	3	3	3	3	3
380	148	1	2	3	4	4	4	4	5	4	4	5	2	2	2	1	1	4	1	5	5	1	1	1	1	1	1	1	1	4	4	1	1
381	80	1	2	3	3	3	3	4	4	4	4	4	4	4	3	3	3	3	3	4	4	4	4	4	4	4	4	4	4	4	4	4	4
382	65	1	1	3	3	4	4	4	4	4	4	4	4	4	4	4	4	4	4	4	4	4	4	4	4	4	4	4	4	4	4	4	4
383	99	1	1	3	3	4	3	4	4	3	2	2	4	4	4	4	3	4	4	4	4	4	4	4	4	4	4	4	4	4	4	4	4
384	99	2	1	3	1	4	3	4	3	4	3	4	4	3	3	4	3	4	4	4	4	3	4	4	3	3	3	3	4	4	4	4	4
385	49	1	2	3	1	1	2	2	1	3	2	2	2	2	2	1	1	2	3	3	3	3	2	1	2	3	3	4	2	3	2	2	2
386	111	1	1	3	4	4	5	4	3	3	5	5	5	3	3	4	4	4	3	4	5	3	5	4	4	2	2	2	2	3	4	4	4
387	78	1	1	3	1	4	4	4	4	4	5	4	4	4	4	4	4	4	4	4	4	4	4	4	4	4	5	4	4	4	4	4	4
388	103	1	1	3	2	4	4	4	4	4	4	4	4	4	3	3	3	3	3	4	4	4	4	4	4	3	3	3	4	3	4	3	3
389	89	1	1	3	1	4	4	4	4	4	3	4	4	4	4	4	4	4	4	4	5	4	4	4	4	4	4	4	3	3	3	4	3
390	112	1	1	3	4	4	3	3	5	1	4	4	3	2	4	1	1	4	4	5	5	4	2	1	3	3	2	2	4	4	4	2	2
391	160	2	1	3	2	4	5	5	4	5	5	5	4	4	2	3	3	5	4	4	4	4	4	4	3	3	3	3	5	4	4	5	5
392	163	1	2	3	3	5	4	5	5	4	3	4	4	5	3	3	3	4	4	4	4	5	5	5	3	2	2	2	4	4	4	4	5
393	157	1	1	3	3	4	4	5	5	3	3	4	4	4	4	4	4	3	4	4	4	3	4	4	3	3	4	4	4	4	4	4	4
394	163	1	1	3	1	3	4	4	4	4	4	4	4	2	4	2	3	4	4	4	4	4	4	2	2	2	2	2	4	4	4	4	4
395	156	1	1	3	1	4	4	5	5	5	4	5	5	5	5	2	2	4	4	5	5	5	5	2	2	2	4	2	5	5	4	4	4
396	165	2	1	3	4	3	4	4	4	4	3	4	4	4	3	2	2	3	3	4	4	4	4	3	2	2	3	3	3	3	3	4	4
397	170	2	2	3	3	4	4	4	4	4	4	5	4	4	4	3	4	3	3	3	3	3	2	2	4	1	1	1	3	2	2	2	2
398	70	1	1	3	4	3	3	3	3	3	3	3	3	3	3	3	3	3	3	3	3	3	3	3	3	3	3	3	3	3	3	3	3
399	100	1	1	3	1	4	4	4	4	4	4	3	3	2	2	2	2	5	5	5	5	4	5	4	2	2	2	1	2	3	3	4	4
400	186	2	1	3	3	4	4	2	4	3	4	4	3	4	4	2	4	4	2	4	5	4	2	4	2	3	4	2	3	4	2	4	2
401	200	2	2	3	3	3	3	4	4	4	5	4	4	3	1	2	1	4	4	4	4	4	4	2	4	1	3	1	4	4	2	4	4
402	127	1	2	3	3	4	3	4	4	4	4	4	4	4	4	4	2	2	4	4	4	4	4	4	2	2	2	2	4	4	4	4	4
403	213	1	1	3	4	3	2	4	4	4	4	4	4	4	4	3	3	4	4	4	4	4	4	4	2	2	2	2	4	4	4	4	4
404	129	1	1	3	1	4	5	5	4	4	4	5	4	2	4	2	2	4	4	5	4	5	5	2	1	2	1	2	4	4	2	4	4
405	202	2	2	3	2	4	4	5	4	5	5	5	5	5	5	3	2	5	5	5	5	5	5	5	3	3	3	3	5	5	5	5	5
406	98	1	2	3	4	3	3	3	3	3	3	3	3	3	3	3	3	3	3	3	3	3	3	3	3	3	3	3	3	3	3	3	3
407	271	1	1	3	4	4	4	5	5	4	5	5	4	4	5	4	5	2	2	2	2	4	5	4	2	2	2	2	4	4	4	4	4
408	174	2	2	3	1	4	3	4	4	4	3	4	4	4	3	4	3	3	4	4	4	4	4	3	3	3	3	4	4	4	4	4	4
409	267	1	1	3	3	4	4	5	4	4	4	4	4	3	2	2	2	4	4	4	3	3	3	3	2	2	2	2	2	4	4	4	4
410	284	1	1	3	2	4	4	5	5	3	5	4	5	5	4	3	2	3	3	4	4	3	3	4	2	3	3	3	3	3	3	3	3
411	56	1	1	3	4	2	4	4	4	4	4	4	4	4	4	4	4	4	4	4	4	4	4	4	4	4	4	4	4	4	4	4	4
412	42	1	2	3	3	4	4	4	4	4	4	4	4	4	4	4	4	4	4	4	4	4	4	4	4	4	4	4	4	4	4	4	4
413	405	1	1	3	3	4	4	4	4	3	3	4	4	4	4	2	3	3	3	3	3	3	3	3	3	3	3	3	3	3	3	3	3
414	350	1	1	3	3	4	4	4	4	4	4	4	4	4	4	3	3	3	3	4	4	4	4	3	3	3	3	3	4	4	4	4	4
415	414	2	2	3	4	3	4	3	4	4	3	4	4	4	4	2	4	3	2	3	3	4	4	4	3	3	3	3	3	4	2	4	3
416	407	2	1	3	3	4	3	4	4	3	3	4	4	4	4	3	4	2	2	4	4	4	4	4	2	2	4	4	4	4	3	3	3
417	42	1	1	2	1	5	5	5	5	5	5	5	5	5	5	5	5	5	5	5	5	5	5	5	5	5	5	5	5	5	5	5	5
418	61	1	1	2	4	5	3	4	3	3	3	3	3	3	3	3	3	3	3	3	3	3	3	3	3	3	3	3	3	3	3	3	3
419	76	1	1	2	2	5	5	4	4	2	2	3	3	3	4	4	3	4	4	2	3	4	4	4	4	3	3	3	4	4	4	4	5
420	84	1	1	2	4	4	4	4	4	4	4	4	4	4	4	4	4	4	4	4	4	4	4	4	4	4	4	4	4	4	4	4	4
421	74	1	1	2	1	4	3	4	4	4	3	3	3	3	3	3	3	3	3	3	3	3	3	3	3	3	3	3	3	3	3	3	3
422	69	1	1	2	3	4	4	4	4	4	4	4	4	4	4	4	4	4	4	4	4	4	4	4	4	4	4	4	4	4	4	4	4
423	113	1	1	2	1	5	3	3	5	4	4	4	5	5	3	4	4	4	4	4	4	4	4	4	4	4	3	3	3	4	4	4	3
424	123	1	1	2	3	3	4	5	4	3	4	4	5	3	3	3	4	2	2	4	3	4	5	4	3	4	2	2	2	3	4	3	4
425	163	1	1	2	3	3	4	4	4	3	4	3	4	4	4	4	4	4	4	4	4	4	4	4	4	4	4	3	4	4	4	4	4
426	137	1	1	2	3	4	4	4	4	4	4	4	4	4	4	4	4	3	4	4	4	4	3	4	3	3	3	3	4	4	4	4	4
427	190	2	2	3	3	4	4	4	4	4	3	4	3	4	4	2	2	3	3	4	4	4	4	4	2	2	2	2	2	3	4	4	4
428	58	1	1	3	1	5	5	5	5	5	5	5	5	5	5	5	5	5	5	5	5	5	5	5	5	1	1	2	2	3	5	5	5
429	68	1	1	3	3	4	3	4	4	3	1	5	4	1	5	1	5	2	3	1	4	1	3	4	3	3	1	2	1	4	3	1	2
430	53	2	1	3	2	4	4	4	4	4	4	4	4	4	4	4	4	4	4	4	4	4	4	4	4	3	3	3	3	3	3	3	3
431	74	1	2	3	2	4	3	3	3	3	3	3	3	4	4	3	4	1	1	1	5	5	5	5	5	5	4	4	4	3	4	2	4
432	42	1	2	3	1	5	4	4	4	4	4	4	4	4	4	4	4	4	4	4	4	4	4	4	4	4	4	4	4	4	4	4	4
433	96	2	1	3	3	4	3	5	4	3	4	2	3	5	5	5	4	4	4	4	4	4	4	4	4	4	4	4	4	4	4	4	4
434	81	1	2	3	1	3	1	3	3	3	3	3	3	4	4	4	3	4	3	3	3	4	4	4	3	3	3	3	3	3	3	3	3
435	90	1	2	3	1	4	4	4	4	4	4	4	4	4	4	4	4	4	4	4	4	4	4	4	4	4	4	4	4	4	4	4	4
436	55	1	1	3	4	3	3	3	3	3	3	3	3	3	3	3	3	3	3	3	3	3	3	3	3	3	3	3	3	3	3	3	3
437	101	1	2	3	3	4	4	4	4	4	3	2	4	4	4	4	4	4	4	4	4	4	4	4	4	4	4	4	4	4	4	4	4
438	124	1	2	3	3	3	4	5	4	4	5	4	4	4	4	2	2	3	3	4	3	4	4	4	2	3	2	4	3	3	4	4	5
439	125	1	1	3	1	4	3	4	4	4	4	4	4	4	4	3	4	4	3	4	4	4	4	4	4	4	3	3	4	4	4	5	4
440	123	1	1	3	3	4	4	4	4	3	3	3	4	5	4	4	3	2	3	4	4	4	3	4	4	3	3	3	4	4	4	3	4
441	95	1	2	3	3	1	4	4	4	5	4	4	4	5	4	5	4	5	4	5	4	4	5	4	5	4	5	4	5	5	4	3	4
442	127	1	2	3	3	4	2	4	4	3	3	4	4	3	3	2	2	3	3	4	4	4	4	4	3	3	3	2	4	4	3	4	4
443	114	1	1	3	3	3	3	3	4	4	4	4	4	4	4	2	3	3	3	3	3	2	2	3	2	3	3	3	3	3	2	3	2
444	128	1	2	3	4	4	5	5	5	3	3	2	5	2	2	2	4	3	3	4	4	4	4	4	4	1	1	1	4	4	4	4	4
445	147	1	2	3	4	5	5	5	5	5	5	5	5	1	1	1	1	5	5	5	5	5	5	5	1	4	3	3	5	5	5	5	5
446	148	2	1	3	3	4	3	4	5	3	4	4	4	5	4	4	3	4	4	4	4	4	4	4	3	2	2	1	3	3	3	3	3
447	135	1	1	3	1	4	3	4	5	3	3	5	4	3	4	3	3	3	3	3	3	3	3	3	3	3	3	3	3	3	3	3	3
448	150	2	1	3	3	4	4	4	4	4	3	5	4	4	2	2	2	3	3	4	4	3	4	3	2	2	2	2	3	3	3	3	3
449	154	1	2	3	3	4	4	4	4	5	4	4	4	4	4	3	3	3	3	4	4	4	4	2	2	1	2	1	4	3	3	4	3
450	87	1	1	3	3	4	4	4	4	4	4	4	4	4	4	4	4	4	4	4	3	4	4	4	4	3	3	3	4	4	4	4	4
451	172	1	1	3	1	4	4	4	4	4	5	5	4	4	4	2	2	4	3	4	4	5	5	4	1	1	1	1	4	4	4	4	4
452	165	1	2	3	4	4	4	3	4	3	3	3	3	4	3	4	4	2	4	4	4	3	3	3	3	3	3	3	2	3	2	2	2
453	130	1	1	3	3	4	4	5	4	3	3	4	3	3	2	4	3	3	4	3	4	4	4	4	2	2	2	2	4	3	4	4	4
454	118	1	2	3	1	5	3	5	5	3	2	4	5	5	5	5	5	1	1	4	2	5	5	5	2	2	4	2	5	5	5	5	5
455	185	1	1	3	4	4	3	3	4	2	4	2	4	4	4	2	4	2	2	4	4	4	4	4	4	2	2	1	2	2	2	2	2
456	167	1	2	3	1	4	4	4	4	5	4	4	4	4	4	3	4	3	3	4	4	4	4	5	2	2	2	2	2	4	3	3	3
457	190	1	2	3	4	4	4	4	4	3	4	4	4	2	2	2	2	4	4	4	4	4	4	4	2	2	2	2	3	4	4	3	4
458	191	1	2	3	3	4	4	4	4	4	4	4	4	4	4	4	4	3	3	4	4	4	4	4	3	3	4	2	4	4	4	4	4
459	180	1	2	3	3	3	5	5	5	4	3	4	3	5	5	5	2	3	2	4	5	4	4	4	3	3	3	3	3	3	3	4	5
460	195	1	1	3	1	3	4	5	4	4	4	3	4	4	3	4	2	4	4	4	4	4	4	4	3	3	3	2	4	4	3	4	4
461	190	2	2	3	4	4	2	2	5	2	2	4	4	5	4	3	3	3	2	4	3	2	2	3	3	4	4	2	2	3	3	4	2
462	185	1	2	3	3	4	2	4	3	3	3	4	4	4	4	3	3	3	3	4	3	3	4	4	3	4	3	4	3	4	3	3	3
463	199	2	1	3	3	4	4	4	3	3	3	4	4	3	3	4	3	4	3	4	3	4	4	4	2	2	2	2	4	4	4	4	4
464	194	1	2	3	4	3	4	4	4	3	4	4	3	4	4	4	4	4	4	4	4	4	4	4	4	4	4	3	4	4	4	4	4
465	202	1	2	3	3	4	3	4	4	3	3	3	4	4	3	2	2	2	2	3	3	3	3	4	3	2	2	2	4	4	4	4	4
466	210	1	2	3	3	4	4	4	4	3	3	4	3	4	2	2	2	4	4	4	4	4	4	4	2	2	2	2	4	4	4	4	4
467	193	1	1	3	3	4	5	5	5	5	5	5	4	5	5	5	5	4	5	5	5	4	4	4	2	1	2	2	4	4	3	4	4
468	236	1	1	3	3	4	4	4	4	4	4	4	4	4	4	4	4	2	2	4	4	4	4	4	4	4	4	4	4	4	4	4	4
469	235	1	2	3	4	3	4	4	4	3	3	4	4	4	2	2	2	2	2	4	4	4	4	4	4	4	4	3	4	4	4	4	4
470	264	2	2	3	4	4	4	4	4	4	4	4	4	2	2	2	3	3	3	4	4	3	3	3	2	2	2	2	3	4	3	4	3
471	266	1	2	3	3	4	4	4	4	4	4	4	4	3	1	2	3	4	2	4	4	4	3	4	1	1	1	1	2	1	3	4	4
472	265	2	2	3	4	4	4	4	3	4	4	4	3	2	2	2	2	4	2	4	4	4	4	2	2	2	2	2	4	4	4	4	4
473	301	2	1	3	3	4	4	4	4	4	4	4	4	4	4	4	3	3	4	4	4	4	4	4	4	3	3	3	3	4	4	4	4
474	98	1	1	1	4	4	3	3	3	3	2	2	2	2	3	3	3	3	3	3	3	3	3	3	3	3	3	3	3	3	3	3	3
475	69	1	1	1	4	3	3	3	3	3	3	3	3	3	3	3	3	3	3	3	3	3	3	3	3	3	3	3	3	3	3	3	3
476	105	1	1	1	3	1	3	3	4	3	4	3	4	4	3	4	4	3	4	4	4	3	4	4	3	4	4	4	4	4	4	3	4
477	57	1	1	1	1	5	5	5	5	5	5	5	5	5	5	5	5	5	5	5	5	5	5	5	5	5	5	5	5	5	5	5	5
478	89	1	1	1	3	4	4	4	4	4	4	4	4	4	4	4	4	4	4	4	4	4	4	4	4	4	4	4	4	4	4	4	4
479	104	1	1	1	4	4	3	3	4	2	2	3	3	3	3	3	3	3	3	3	3	3	3	3	3	3	3	3	3	3	3	3	3
480	277	1	1	1	2	3	3	4	4	4	4	4	4	4	2	2	2	4	4	4	4	3	3	3	2	2	2	2	3	3	3	3	3
481	102	1	1	1	3	3	4	4	4	4	4	4	3	3	3	3	3	3	3	2	4	3	3	3	3	3	3	3	3	3	3	3	3
482	83	1	1	1	4	3	5	4	4	5	5	5	5	5	5	5	5	5	5	5	5	5	5	5	5	3	5	5	5	5	5	5	5
483	278	1	1	1	3	4	3	4	4	4	3	4	3	3	3	3	3	3	3	4	4	4	3	3	1	2	3	4	4	4	4	3	4
484	28	1	1	1	1	1	1	1	1	1	1	1	1	1	1	1	1	1	1	1	1	1	1	1	1	1	1	1	1	1	1	1	1
485	45	1	1	1	1	4	3	4	4	3	3	3	3	3	3	3	2	3	3	4	3	4	4	3	4	4	4	3	4	4	4	4	4
486	51	1	1	1	3	1	2	2	2	2	4	4	4	4	4	4	4	4	4	4	4	4	4	4	4	4	4	4	4	4	4	4	4
487	48	1	1	1	1	4	4	4	4	4	4	4	4	4	4	4	4	4	4	4	4	4	4	4	4	4	4	4	4	4	4	4	4
488	49	1	1	1	3	3	3	3	3	3	3	3	3	3	3	3	3	3	3	3	3	3	3	3	3	3	3	3	3	3	3	3	3
489	57	1	1	1	1	3	3	3	3	3	2	2	2	2	3	3	3	3	3	3	3	3	3	3	3	3	3	3	3	3	3	3	3
490	63	1	1	1	4	2	2	1	4	4	4	4	4	4	4	3	4	3	3	3	5	2	4	4	2	1	1	1	1	1	4	4	5
491	852	1	1	1	4	4	4	4	4	4	4	4	4	4	2	2	2	4	4	5	5	4	4	4	2	2	2	1	4	4	4	4	4
492	55	1	1	1	4	4	4	4	4	4	4	4	4	4	4	4	4	4	4	4	4	4	4	4	4	4	4	4	4	4	4	4	4
493	61	1	1	1	1	4	4	4	4	5	5	4	5	5	5	5	5	5	5	5	5	5	4	5	5	5	5	5	3	5	5	5	5
494	93	1	1	1	2	4	4	4	4	4	4	4	4	4	5	4	4	4	4	4	3	3	3	3	3	3	3	3	3	3	3	3	3
495	88	1	1	1	4	2	4	4	2	2	4	4	4	2	2	2	2	4	4	4	4	3	2	2	2	2	2	2	2	2	2	2	4
496	84	2	1	1	2	4	4	4	4	4	5	3	4	3	3	2	4	3	3	3	3	3	3	3	3	3	3	2	3	3	3	3	3
497	96	1	1	1	1	4	5	5	5	4	5	4	4	4	4	4	4	4	4	4	4	4	4	4	4	4	4	4	4	4	4	4	4
498	154	1	1	1	2	3	3	3	3	4	4	2	4	4	4	3	3	3	3	4	4	2	4	4	3	3	3	3	3	3	3	4	4
499	109	1	1	1	4	3	3	3	3	3	3	2	3	3	3	4	3	4	4	4	4	3	4	3	4	4	4	3	4	3	4	4	3
500	91	2	1	1	1	3	3	3	3	3	3	3	3	3	3	3	3	3	3	3	3	3	3	3	3	3	3	3	3	3	3	3	3
501	110	1	1	1	3	4	4	4	4	4	4	4	5	4	4	2	2	3	4	2	2	3	4	4	4	4	4	4	4	4	4	4	4
502	132	1	1	1	4	4	4	4	4	4	4	4	4	4	4	4	4	4	4	4	4	4	4	4	2	2	2	2	4	4	4	4	4
503	105	1	1	1	3	5	4	5	5	4	4	4	4	5	4	4	4	4	4	4	4	4	4	4	4	4	4	4	4	4	4	4	4
504	102	2	1	1	3	4	3	4	4	4	4	4	1	4	3	2	4	4	4	4	4	3	3	3	3	2	4	2	4	3	3	3	3
505	134	2	1	1	3	5	5	5	5	4	5	5	5	3	5	3	4	4	4	5	5	5	5	5	2	2	2	2	5	5	5	5	5
506	131	1	1	1	4	3	3	4	3	4	4	4	3	3	2	2	3	4	4	4	4	4	4	3	1	1	1	1	1	1	3	3	3
507	119	1	1	1	3	3	3	4	4	4	4	4	3	3	4	4	5	4	4	4	4	4	4	4	4	1	4	2	2	2	4	4	4
508	225	1	1	1	3	4	2	4	4	4	4	4	4	4	4	4	2	4	4	5	5	5	5	4	1	1	1	3	4	4	4	5	4
509	40	1	1	1	1	4	4	5	5	4	5	4	4	5	4	4	4	4	4	4	4	4	4	4	4	4	4	4	4	4	4	4	3
510	56	2	1	1	4	3	3	3	3	3	3	3	3	3	3	2	3	3	3	3	3	2	3	2	2	2	2	2	3	2	2	2	2
511	50	1	1	1	1	4	4	4	4	4	3	3	3	3	3	3	3	3	3	3	3	3	3	3	3	3	3	3	3	3	3	3	3
512	159	1	1	1	3	4	4	4	4	3	4	4	4	3	4	4	4	3	4	4	4	4	4	4	4	4	4	4	4	4	4	4	4
513	165	1	1	1	3	4	5	5	5	5	5	5	5	2	1	1	1	3	3	4	4	2	4	4	1	3	3	3	3	3	3	3	3
514	117	1	1	1	4	4	4	4	4	3	3	3	3	3	3	3	3	3	3	4	4	3	3	3	3	2	2	2	2	3	3	3	3
515	45	1	2	3	1	5	5	5	4	5	5	5	5	5	5	5	5	5	5	5	5	3	3	3	3	2	4	4	4	4	4	4	3
516	45	1	2	3	1	4	4	4	4	4	4	4	4	4	4	4	4	4	4	4	4	4	4	4	4	4	4	4	4	4	4	4	4
517	45	1	2	3	3	4	3	3	3	3	3	3	3	3	3	3	3	3	3	3	3	3	3	3	3	3	3	3	3	3	3	3	3
518	51	1	2	3	3	5	4	3	5	5	5	5	5	3	3	3	4	4	4	5	5	5	5	5	5	1	1	1	1	5	5	5	5
519	55	2	2	3	3	2	4	4	4	3	3	3	4	4	4	4	3	3	4	3	4	4	3	4	2	2	2	2	2	2	2	2	2
520	58	1	2	3	4	4	4	4	4	4	4	4	4	4	4	4	4	4	4	4	4	4	4	4	4	4	4	4	4	4	4	4	4
521	56	1	2	3	3	4	4	4	4	4	4	4	4	4	4	4	3	3	3	4	4	4	4	4	4	4	4	4	4	4	4	4	4
522	63	2	1	3	1	3	4	4	4	3	3	2	4	3	3	3	3	3	3	3	3	4	4	3	3	2	2	2	2	2	2	3	3
523	66	1	2	3	3	4	4	4	4	4	4	4	4	4	4	4	4	4	4	4	4	4	4	4	4	4	4	4	4	4	4	4	4
524	68	1	1	3	2	4	4	4	4	4	4	5	4	4	4	4	4	4	4	4	4	4	4	4	4	4	4	2	4	4	4	5	5
525	61	1	2	3	1	1	1	4	4	4	4	4	3	4	4	5	4	4	4	4	4	4	4	4	4	4	4	4	4	4	5	5	4
526	74	1	2	3	4	4	4	4	4	4	4	4	4	4	4	4	4	4	4	4	4	4	4	4	4	4	4	4	4	4	4	4	4
527	74	1	2	3	4	4	4	5	4	4	4	4	5	3	2	1	1	4	5	5	5	5	5	5	5	5	4	5	4	3	3	4	4
528	72	2	1	3	4	3	3	3	3	3	3	4	4	4	3	3	4	3	3	4	3	3	2	3	3	3	3	3	3	3	2	2	3
529	78	2	1	3	1	3	2	4	4	3	3	4	2	2	2	2	2	2	2	3	3	3	3	3	3	2	2	2	2	4	4	4	4
530	76	1	2	3	3	5	3	5	5	4	3	2	2	2	3	5	3	4	4	5	5	3	5	4	3	4	4	4	3	3	3	3	3
531	79	1	1	3	4	4	4	4	4	4	4	5	4	2	2	3	4	2	4	2	4	4	2	4	4	2	4	4	4	3	4	4	4
532	76	1	1	3	3	4	4	4	4	3	3	4	3	4	4	4	4	4	4	4	4	4	4	4	4	3	3	4	3	4	3	4	4
533	89	1	2	3	3	4	3	5	4	3	4	4	4	3	3	4	3	3	3	3	3	3	4	3	4	3	3	3	3	3	3	3	3
534	93	1	1	3	1	4	4	5	4	4	4	4	4	2	4	4	4	3	3	4	4	4	4	2	2	4	3	3	4	4	4	4	4
535	94	2	2	3	3	3	2	5	5	4	4	3	4	3	4	3	3	4	4	5	5	5	5	1	1	1	1	1	1	1	1	1	1
536	101	1	1	3	1	4	4	4	4	4	4	4	4	4	4	4	4	4	4	4	4	4	4	2	2	2	2	2	4	4	4	4	4
537	106	2	1	3	2	3	3	4	3	4	4	4	3	4	2	3	2	2	3	3	3	3	3	3	3	3	3	3	3	3	3	3	3
538	106	1	2	3	4	4	3	4	3	3	3	4	4	4	4	4	3	3	3	4	4	3	2	4	4	2	1	1	3	4	3	4	2
539	105	1	1	3	1	1	1	1	1	1	1	3	4	1	1	3	2	2	4	4	4	5	3	3	2	2	3	2	5	1	3	4	1
540	113	1	2	3	3	3	1	1	1	4	4	4	3	4	4	4	4	4	3	4	4	3	4	3	3	2	2	2	4	2	3	4	4
541	111	2	1	3	3	3	3	4	4	4	3	4	4	4	4	2	3	3	3	4	3	3	3	3	3	3	3	3	3	3	3	3	3
542	116	2	2	3	1	4	3	4	4	4	4	4	5	4	4	3	2	4	4	4	4	4	4	4	2	2	3	2	4	4	4	4	4
543	120	2	1	3	4	3	5	5	3	5	5	5	5	2	2	1	1	3	3	5	4	4	5	2	1	2	2	2	5	3	2	3	3
544	121	1	1	3	3	1	4	4	5	4	4	4	4	5	2	4	2	4	4	5	4	5	4	4	2	1	2	2	5	5	5	5	5
545	134	2	1	3	1	4	2	4	4	4	3	2	4	4	4	4	2	4	4	4	4	4	4	4	2	4	4	2	4	3	4	4	4
546	159	1	2	3	3	3	3	4	4	4	2	2	3	3	3	3	4	3	3	3	4	3	3	3	3	3	3	3	4	3	4	4	3
547	168	1	1	3	1	4	4	4	4	4	4	4	4	4	3	2	2	4	4	4	4	3	4	4	4	4	4	3	4	4	3	4	3
548	165	1	2	3	3	4	5	4	4	4	4	4	3	3	2	2	2	4	4	4	5	4	4	2	1	2	4	2	4	3	4	4	4
549	68	1	2	3	4	4	3	3	3	3	3	3	3	3	3	3	3	3	3	3	3	3	3	3	3	3	3	3	3	3	3	3	3
550	143	1	2	3	1	4	4	4	4	4	3	4	5	2	2	4	2	4	4	4	4	4	4	4	2	2	2	2	4	4	4	4	4
551	45	1	2	3	3	4	4	4	4	4	4	4	4	4	4	5	5	5	5	5	5	5	5	5	5	5	5	5	5	5	5	5	5
552	347	1	2	3	3	4	4	4	4	4	4	2	2	4	4	3	3	3	3	3	3	4	4	4	3	3	2	2	4	4	4	4	4
553	83	2	2	3	4	5	5	3	3	3	3	3	3	3	3	3	3	3	3	3	3	3	3	3	3	3	3	3	3	4	3	3	3
554	90	2	1	1	3	4	4	4	4	4	4	4	3	2	2	2	2	2	3	2	2	2	2	2	2	2	2	1	2	4	4	4	4
555	92	1	1	1	4	4	4	4	4	4	4	4	4	4	4	4	4	4	3	3	3	4	3	4	3	4	4	4	3	4	3	3	4
556	79	1	1	1	4	3	4	4	4	3	3	3	3	3	3	3	3	3	3	3	3	3	3	3	3	3	3	3	3	3	3	3	3
557	114	2	1	1	4	4	2	4	5	2	1	3	3	3	3	3	4	3	3	1	1	4	1	1	3	1	1	3	3	4	2	4	4
558	135	1	1	1	3	4	4	3	3	3	3	3	3	3	3	3	3	3	3	3	3	3	3	3	3	3	3	3	3	3	3	3	3
559	103	1	1	1	1	4	4	4	4	4	4	4	5	4	4	4	4	4	4	4	4	4	4	4	4	2	2	2	4	4	4	4	4
560	135	1	1	1	3	4	3	4	4	4	4	4	4	4	3	4	2	4	4	4	4	3	3	4	2	2	2	1	4	4	4	4	4
561	147	1	2	1	4	4	3	4	4	4	5	5	4	4	3	3	2	2	3	4	3	4	3	3	2	1	1	1	1	1	1	1	1
562	153	1	1	1	4	3	4	4	4	4	4	4	4	4	4	4	4	4	4	4	3	3	3	2	3	3	2	4	3	4	4	4	4
563	233	1	1	1	4	4	3	5	2	3	3	3	4	2	2	2	2	4	4	4	4	5	4	4	3	2	2	3	3	3	4	4	4
564	236	1	1	1	4	4	4	4	4	4	4	4	4	4	4	3	4	4	3	4	4	2	2	3	3	2	4	2	2	3	4	3	3
565	276	1	1	1	3	4	4	4	4	4	4	4	4	4	4	3	2	2	3	4	4	3	3	3	3	3	2	2	3	4	4	4	4
566	96	2	1	1	1	1	4	4	4	3	3	5	4	5	1	2	1	2	3	4	4	4	4	4	1	1	1	2	3	4	4	3	3
567	261	2	1	1	3	4	4	4	4	3	3	4	4	4	4	4	4	3	3	3	3	2	4	4	2	2	2	1	4	4	4	4	4
568	71	1	1	1	4	2	3	3	3	3	3	3	3	2	3	2	2	2	2	2	2	2	2	2	2	2	2	2	2	2	2	2	2
569	211	1	1	1	3	4	5	5	4	3	4	4	5	4	3	2	3	3	3	4	3	3	4	3	2	2	2	2	4	3	3	4	4
570	37	1	1	1	4	5	5	5	5	5	5	5	5	5	5	5	5	5	5	5	5	5	5	5	5	5	5	5	5	5	5	5	5
571	61	1	1	1	3	5	4	3	4	3	4	4	4	5	3	4	5	3	2	2	4	4	4	4	3	4	2	3	4	4	4	3	4
572	78	1	1	1	3	3	3	3	3	3	3	3	3	3	3	3	3	3	3	3	3	3	3	3	3	3	3	3	3	3	3	3	3
573	66	1	1	1	1	5	1	5	5	2	4	4	4	4	4	4	3	3	4	5	5	3	2	5	1	3	4	2	3	5	1	3	4
574	92	1	1	1	1	4	1	2	1	4	4	4	4	3	3	4	1	3	1	2	1	1	2	3	2	1	1	2	2	3	1	1	2
575	77	2	1	1	1	4	4	5	5	5	4	4	4	4	4	4	4	4	4	4	5	5	5	5	5	5	5	5	5	5	5	5	5
576	61	1	1	1	1	4	2	2	2	3	3	3	3	3	3	3	3	3	3	3	3	3	3	3	3	3	3	3	3	3	2	3	2
577	70	1	1	1	1	5	3	3	3	4	1	4	3	5	1	3	4	4	2	5	5	3	4	2	4	4	2	3	5	3	2	4	2
578	109	1	1	1	3	1	5	5	5	5	5	5	5	4	5	3	3	3	3	5	5	5	5	5	5	5	4	3	5	5	5	5	5
579	109	2	1	1	3	4	3	4	3	2	4	4	4	3	3	4	4	4	4	4	4	3	4	3	4	4	4	3	4	3	4	4	4
580	110	1	1	1	1	3	4	4	4	4	3	3	1	3	2	1	3	2	2	1	3	4	5	4	3	1	1	2	1	3	2	3	2
581	114	2	1	1	2	4	3	4	3	4	4	4	4	3	3	3	3	4	4	4	4	3	4	3	3	3	3	3	4	3	4	4	4
582	119	1	1	1	2	4	4	4	4	4	4	4	4	3	2	3	2	4	4	4	4	4	4	3	3	3	3	3	3	3	3	3	3
583	84	2	1	1	1	5	3	5	5	5	5	5	5	5	5	5	5	5	5	5	5	5	5	3	2	2	2	2	3	3	3	4	3
584	89	1	1	1	3	4	4	4	4	4	3	2	2	3	2	3	3	3	3	3	3	3	3	3	3	3	3	3	3	3	3	3	3
585	115	1	1	1	3	4	4	4	4	3	3	4	4	3	3	4	3	4	4	4	3	4	4	4	4	4	4	4	3	4	4	4	4
586	128	1	1	1	3	4	4	4	4	4	4	4	4	3	3	2	2	4	3	4	4	3	3	3	2	1	1	3	4	4	4	4	4
587	126	2	1	1	2	2	4	4	2	4	4	3	4	4	4	3	4	3	3	2	4	4	3	4	2	4	3	4	4	3	3	4	4
588	73	2	1	1	3	4	4	4	4	4	4	2	4	4	4	4	3	4	4	4	4	4	5	4	4	4	4	4	4	4	4	4	4
589	125	1	1	1	4	4	4	4	4	4	4	4	4	2	3	3	3	3	3	4	4	4	4	4	2	2	2	2	3	3	3	3	3
590	172	2	1	1	3	3	4	4	4	5	5	4	4	4	3	3	1	3	4	4	4	4	3	2	3	2	2	2	3	3	3	4	3
591	36	1	1	1	4	1	1	1	1	3	3	3	1	2	2	2	2	3	2	3	3	3	3	3	3	3	3	3	3	3	2	1	4
592	128	1	1	1	2	4	4	4	4	4	4	4	4	4	4	4	4	4	4	4	4	4	4	4	4	4	3	4	4	4	4	4	4
593	69	1	1	1	3	1	5	5	5	5	5	5	5	5	5	5	4	4	4	4	4	4	4	4	4	3	3	4	4	4	4	4	4
594	137	1	1	1	4	4	4	4	4	4	4	4	4	2	4	2	3	3	3	3	3	3	4	3	2	2	3	3	4	4	4	4	4
595	159	2	1	1	3	4	4	4	4	4	4	3	5	4	4	3	3	3	3	4	4	4	3	4	4	3	2	2	3	4	3	3	3
596	168	2	1	1	2	3	3	4	4	3	3	4	4	4	4	3	3	3	3	3	3	3	3	4	2	1	1	1	3	3	3	3	3
597	81	1	1	1	4	3	1	1	1	1	1	1	1	1	1	1	1	1	1	1	1	1	1	1	1	1	1	1	1	1	1	1	1
598	201	1	1	1	1	4	4	4	3	3	4	4	4	3	2	2	2	3	3	5	4	3	4	3	3	3	2	2	4	4	4	4	4
599	91	1	1	1	2	2	4	4	2	1	4	4	4	4	4	4	4	4	4	4	4	4	4	4	4	4	4	4	4	4	4	4	4
600	136	1	1	1	4	4	5	5	4	5	5	5	5	2	2	2	2	5	5	5	5	4	5	3	1	1	1	1	3	2	5	5	5
601	124	1	1	1	3	4	4	4	4	4	4	4	4	4	4	4	2	3	2	4	4	4	4	3	1	4	4	4	4	4	4	4	4
602	270	1	1	1	4	3	3	4	4	4	4	5	5	2	2	2	4	4	2	4	4	4	4	3	2	2	2	2	2	2	2	3	3
603	160	1	1	1	4	1	5	3	3	3	3	3	3	1	1	1	1	3	3	3	3	3	3	1	1	1	1	1	1	4	4	4	3
604	130	1	1	1	1	4	4	4	4	4	5	5	5	5	2	2	3	4	4	4	4	4	4	3	4	2	2	1	2	2	2	3	3
605	128	1	1	1	3	4	4	3	4	4	4	4	3	2	2	3	2	4	4	4	4	2	2	4	2	2	2	2	4	4	4	4	4
606	144	1	1	1	4	4	5	5	4	4	4	5	5	4	2	2	1	2	2	5	4	4	5	2	1	2	2	1	4	4	5	5	5
607	152	1	1	1	4	5	5	5	5	5	5	5	5	1	1	3	1	5	3	5	5	3	4	4	5	1	1	4	5	4	5	5	5
608	160	1	1	1	4	5	3	5	5	3	1	1	3	1	1	1	1	5	5	5	5	5	5	5	5	5	5	5	5	5	5	5	5
609	188	1	1	1	3	4	4	4	4	3	3	4	5	3	2	2	2	4	4	4	4	4	3	4	2	2	3	3	3	3	4	4	4
610	176	1	1	1	4	4	5	5	5	5	5	5	4	1	1	1	1	3	3	4	3	3	4	2	1	1	4	2	4	4	4	4	4
611	194	1	1	1	4	4	5	4	3	4	4	3	4	3	3	3	3	3	3	4	4	3	2	4	1	4	3	4	4	5	5	3	5
612	67	2	1	2	3	4	4	4	4	4	4	4	4	4	4	4	3	3	3	3	3	4	4	4	3	3	3	3	4	4	4	4	4
613	39	2	1	2	3	3	3	3	2	3	3	3	3	3	3	3	3	3	3	3	3	3	3	3	3	3	3	3	3	3	3	3	3
614	59	1	1	2	3	3	3	3	3	3	3	3	3	3	3	3	3	3	3	3	3	3	3	3	3	3	3	3	3	3	3	3	3
615	71	1	1	2	3	3	3	3	3	3	3	3	3	3	3	3	3	3	3	3	3	3	3	3	3	2	3	3	3	3	2	3	3
616	88	2	1	2	4	4	4	4	4	4	4	4	4	4	4	4	4	4	4	4	4	4	4	4	1	2	2	3	4	4	4	4	4
617	73	1	1	2	4	3	3	2	3	3	3	3	3	3	3	3	3	4	3	3	3	3	4	4	3	3	2	3	3	4	3	3	4
618	104	1	1	2	4	4	4	4	4	4	4	4	4	4	4	2	4	4	4	4	4	4	4	2	2	2	2	2	4	4	4	4	4
619	71	1	1	2	3	4	4	5	4	4	4	4	4	4	4	4	4	4	4	4	4	4	4	4	4	4	4	4	4	4	4	4	4
620	137	1	1	2	4	4	2	4	4	4	4	4	4	4	4	4	2	4	4	4	4	4	4	4	4	4	3	3	4	4	4	4	4
621	169	1	1	2	1	3	3	3	3	3	3	3	3	3	3	3	3	3	3	3	3	3	4	4	2	1	2	2	4	4	4	4	4
622	180	2	1	2	1	4	4	5	3	4	3	3	4	4	4	4	3	4	3	4	4	4	4	4	4	4	4	4	4	4	4	4	4
623	188	1	1	2	4	4	4	4	4	4	5	5	4	3	3	3	2	4	4	4	4	4	4	4	2	2	2	2	4	4	4	4	4
624	185	1	1	2	2	4	4	4	4	4	4	4	2	2	4	4	4	4	4	4	4	4	4	4	4	2	2	2	4	4	4	4	4
625	200	2	1	2	3	5	3	5	3	3	4	4	3	5	5	5	5	3	3	4	4	4	5	3	4	3	3	3	4	4	4	4	4
626	118	1	1	2	4	4	3	4	3	3	4	4	4	4	4	3	3	3	3	4	4	3	3	3	3	3	3	3	3	4	4	3	3
627	162	2	1	2	3	3	4	4	4	5	5	5	4	4	3	3	3	3	3	4	4	3	3	3	2	2	2	2	3	3	3	3	3
628	40	2	1	2	1	1	1	1	1	1	1	1	2	1	1	1	5	5	5	5	5	5	5	2	5	3	5	5	3	5	3	3	2
629	241	1	1	2	3	3	3	4	3	4	4	4	4	3	3	2	3	4	3	4	4	4	4	4	2	2	3	2	4	4	3	4	4
630	243	1	1	2	3	4	3	4	3	4	4	4	4	4	3	5	3	2	3	4	5	2	4	5	1	1	2	4	4	4	3	4	4
631	150	1	1	2	2	4	4	4	4	4	4	4	4	3	3	3	3	4	4	4	4	4	4	4	2	2	2	2	3	4	4	4	3
632	138	1	1	2	2	4	4	5	4	3	4	4	4	2	4	4	4	2	2	3	2	4	4	3	4	4	4	2	4	4	4	4	4
633	97	1	1	2	1	4	4	4	4	4	4	4	4	4	1	4	3	4	4	4	4	5	5	5	3	5	4	5	4	4	4	4	4
634	97	2	1	2	4	3	3	4	4	4	4	3	4	4	3	3	2	4	4	4	4	4	3	4	3	3	3	3	3	3	3	3	3
635	131	1	1	2	2	3	4	3	4	3	3	4	3	4	3	2	2	3	3	3	4	3	3	2	2	3	2	2	2	3	2	3	3

## Sheet: Codes and Labels
Item	Code	Options
index_Sequence Number
totalseconds_Time Spent (seconds)
_1.gender:
	1	Male
	2	Female
_2.age:
	1	18~21
	2	22~25
	3	Over 25
_3.grade:
	1	Freshman
	2	Sophomore
	3	Junior
	4	Senior
_4.Frequency of using generative AI (e.g., DeepSeek, ChatGPT, Doubao, etc.):
	1	Multiple times a day
	2	Once a day
	3	3-5 times a week
	4	1-2 times a week
_5.I designed my own prompts for Generative AI so it could give me the output I needed.
	1	Strongly disagree
	2	Disagree
	3	Uncertain
	4	Agree
	5	Strongly agree
_6.I critically evaluate the output generated by AI tools.
	1	Strongly disagree
	2	Disagree
	3	Uncertain
	4	Agree
	5	Strongly agree
_7.I revised my prompting questions so Generative AI can give more appropriate outputs.
	1	Strongly disagree
	2	Disagree
	3	Uncertain
	4	Agree
	5	Strongly agree
_8.I asked Generative AI to improve my initial draft/solutions for the problem-solving activities.
	1	Strongly disagree
	2	Disagree
	3	Uncertain
	4	Agree
	5	Strongly agree
_9.I spotted errors in the Generative AI’s output.
	1	Strongly disagree
	2	Disagree
	3	Uncertain
	4	Agree
	5	Strongly agree
_10.I recognize that the outputs generated by AI tools are not perfect.
	1	Strongly disagree
	2	Disagree
	3	Uncertain
	4	Agree
	5	Strongly agree
_11.I discarded Generative AI’s output.
	1	Strongly disagree
	2	Disagree
	3	Uncertain
	4	Agree
	5	Strongly agree
_12.I finished a subtask in problem-solving activities with no or limited help from Generative AI.
	1	Strongly disagree
	2	Disagree
	3	Uncertain
	4	Agree
	5	Strongly agree
_13.I copied the task descriptions or problem statements to Generative AI for help.
	1	Strongly disagree
	2	Disagree
	3	Uncertain
	4	Agree
	5	Strongly agree
_14.I copied the Generative AI’s output as part of our solution.
	1	Strongly disagree
	2	Disagree
	3	Uncertain
	4	Agree
	5	Strongly agree
_15.For each activity I did in this class, I spent most of the time interacting with Generative AI.
	1	Strongly disagree
	2	Disagree
	3	Uncertain
	4	Agree
	5	Strongly agree
_16.I directly copy AI-generated content into my solutions without modification.
	1	Strongly disagree
	2	Disagree
	3	Uncertain
	4	Agree
	5	Strongly agree
_17.My peers help me spot error in the Generative AI’s output.
	1	Strongly disagree
	2	Disagree
	3	Uncertain
	4	Agree
	5	Strongly agree
_18.My peers help me revise the output produced by generative AI tools.
	1	Strongly disagree
	2	Disagree
	3	Uncertain
	4	Agree
	5	Strongly agree
_19.I asked my peer(s) questions during the problem-solving activities.
	1	Strongly disagree
	2	Disagree
	3	Uncertain
	4	Agree
	5	Strongly agree
_20.My peers answered my questions and supported my understanding.
	1	Strongly disagree
	2	Disagree
	3	Uncertain
	4	Agree
	5	Strongly agree
_21.I believe I can fluently use generative AI to complete my required tasks.
	1	Strongly disagree
	2	Disagree
	3	Uncertain
	4	Agree
	5	Strongly agree
_22.I believe I can quickly master the operation methods and interaction techniques of generative AI.
	1	Strongly disagree
	2	Disagree
	3	Uncertain
	4	Agree
	5	Strongly agree
_23.I believe I can complete required tasks more effectively with the help of generative AI
	1	Strongly disagree
	2	Disagree
	3	Uncertain
	4	Agree
	5	Strongly agree
_24.When interacting with generative AI, I think about nothing else.
	1	Strongly disagree
	2	Disagree
	3	Uncertain
	4	Agree
	5	Strongly agree
_25.When interacting with generative AI, I get carried away by the activity.
	1	Strongly disagree
	2	Disagree
	3	Uncertain
	4	Agree
	5	Strongly agree
_26.When interacting with generative AI, I forget everything else around me.
	1	Strongly disagree
	2	Disagree
	3	Uncertain
	4	Agree
	5	Strongly agree
_27.When interacting with generative AI, I enter a state of complete absorption.
	1	Strongly disagree
	2	Disagree
	3	Uncertain
	4	Agree
	5	Strongly agree
_28.With the help of generative AI, I can propose new ways to achieve my goals.
	1	Strongly disagree
	2	Disagree
	3	Uncertain
	4	Agree
	5	Strongly agree
_29.With the help of generative AI, I can discover new approaches to enhance my capabilities.
	1	Strongly disagree
	2	Disagree
	3	Uncertain
	4	Agree
	5	Strongly agree
_30.With the help of generative AI, I can consistently generate creative ideas.
	1	Strongly disagree
	2	Disagree
	3	Uncertain
	4	Agree
	5	Strongly agree
_31.With the help of generative AI, I can identify new perspectives for solving problems.
	1	Strongly disagree
	2	Disagree
	3	Uncertain
	4	Agree
	5	Strongly agree
_32.With the help of generative AI, I can propose innovative ways to complete my tasks.
	1	Strongly disagree
	2	Disagree
	3	Uncertain
	4	Agree
	5	Strongly agree
